# Supplementary material for: Mechanism of ribosome-associated mRNA degradation during tubulin autoregulation
Source: Mol Cell. 2023 Jul 6;83(13):2290–2302.e13. doi: 10.1016/j.molcel.2023.05.020 (PMC10403363; doi:10.1016/j.molcel.2023.05.020)
Supplement: Table S3. TurboID-SCAPER mass spectrometry data analysis, related to Figures 4 and S7 [file mmc3.xlsx]

## Sheet: Legend table S3
Table S3. TurboID-SCAPER mass spectrometry data analysis. Related to Figures 4 and S7.
Summary of SCAPER-TurboID MS data analysis. Averaged Log2-transformed intensity values of proteins are provided for an untagged control cell line, TurboID-SCAPER(WT) and (E620∆) with or without CA4 treatment, as well as statistical analysis.
CCR4-NOT subunits are highlighted in orange

## Sheet: data
log2 intensity untagged+CA4 AVG	log2 intensity WT control AVG	log2 intensity WT+CA4 AVG	log2 intensity E620∆+CA4 AVG	log2FC WT+CA4 vs WT control	-logP WT+CA4 vs WT control	log2FC E620∆+CA4 vs WT+CA4	-logP E620∆+CA4 vs WT+CA4		Majority protein IDs	Gene names	Fasta headers
8.8125	14.1842	15.6985	12.3631	1.51432	3.4961	-3.33539	2.43713		P50616	TOB1	sp|P50616|TOB1_HUMAN Protein Tob1 OS=Homo sapiens OX=9606 GN=TOB1 PE=1 SV=1
8.50093	16.5467	17.7916	15.1888	1.24483	3.79547	-2.60281	2.23952		Q14106	TOB2	sp|Q14106|TOB2_HUMAN Protein Tob2 OS=Homo sapiens OX=9606 GN=TOB2 PE=1 SV=2
8.95574	14.6904	15.625	13.0398	0.934675	2.36995	-2.58527	0.577691		Q7KZI7;P27448;Q9P0L2;Q96L34	MARK2;MARK3;MARK1;MARK4	sp|Q7KZI7|MARK2_HUMAN Serine/threonine-protein kinase MARK2 OS=Homo sapiens OX=9606 GN=MARK2 PE=1 SV=2;sp|P27448|MARK3_HUMAN MAP/microtubule affinity-regulating kinase 3 OS=Homo sapiens OX=9606 GN=MARK3 PE=1 SV=5;sp|Q9P0L2|MARK1_HUMAN Serine/threonine-prot
9.25289	12.313	12.9018	10.4452	0.588752	0.942149	-2.45651	2.20082		Q9H8V3	ECT2	sp|Q9H8V3|ECT2_HUMAN Protein ECT2 OS=Homo sapiens OX=9606 GN=ECT2 PE=1 SV=4
9.27228	11.7238	12.7845	10.3702	1.0607	0.736314	-2.41432	1.77447		P42574	CASP3	sp|P42574|CASP3_HUMAN Caspase-3 OS=Homo sapiens OX=9606 GN=CASP3 PE=1 SV=2
9.40064	12.9443	13.2836	11.0177	0.339351	0.952414	-2.26592	1.08563		Q8WXE0	CASKIN2	sp|Q8WXE0|CSKI2_HUMAN Caskin-2 OS=Homo sapiens OX=9606 GN=CASKIN2 PE=1 SV=2
9.21062	11.4995	11.9829	9.76347	0.483356	0.704553	-2.21941	2.57179		Q9H3C7	GGNBP2	sp|Q9H3C7|GGNB2_HUMAN Gametogenetin-binding protein 2 OS=Homo sapiens OX=9606 GN=GGNBP2 PE=1 SV=1
10.803	15.8475	16.703	14.5636	0.855481	3.79736	-2.13946	3.83417		Q9H9A5	CNOT10	sp|Q9H9A5|CNO10_HUMAN CCR4-NOT transcription complex subunit 10 OS=Homo sapiens OX=9606 GN=CNOT10 PE=1 SV=1
14.0212	20.237	21.3303	19.2613	1.09325	3.8206	-2.06899	3.70392		A5YKK6	CNOT1	sp|A5YKK6|CNOT1_HUMAN CCR4-NOT transcription complex subunit 1 OS=Homo sapiens OX=9606 GN=CNOT1 PE=1 SV=2
14.0303	17.9961	19.0834	17.0629	1.08732	2.81689	-2.02046	2.98929		Q5W0B1	RNF219	sp|Q5W0B1|RN219_HUMAN RING finger protein 219 OS=Homo sapiens OX=9606 GN=RNF219 PE=1 SV=1
12.805	19.1683	20.1426	18.1295	0.97434	4.51452	-2.01308	3.23054		Q9UFF9	CNOT8	sp|Q9UFF9|CNOT8_HUMAN CCR4-NOT transcription complex subunit 8 OS=Homo sapiens OX=9606 GN=CNOT8 PE=1 SV=1
8.77321	11.8443	12.9142	10.9443	1.06982	0.89145	-1.96988	2.3804		P52630	STAT2	sp|P52630|STAT2_HUMAN Signal transducer and activator of transcription 2 OS=Homo sapiens OX=9606 GN=STAT2 PE=1 SV=1
13.6139	16.9156	17.8267	15.868	0.911101	1.6628	-1.95869	4.52077		Q9UKZ1	CNOT11	sp|Q9UKZ1|CNO11_HUMAN CCR4-NOT transcription complex subunit 11 OS=Homo sapiens OX=9606 GN=CNOT11 PE=1 SV=1
8.12321	13.1191	13.8177	11.88	0.698574	0.858847	-1.93775	1.73475		Q9NZN8	CNOT2	sp|Q9NZN8|CNOT2_HUMAN CCR4-NOT transcription complex subunit 2 OS=Homo sapiens OX=9606 GN=CNOT2 PE=1 SV=1
8.10009	12.7802	13.1319	11.3219	0.351705	0.395796	-1.80996	0.694787		Q96MW1	CCDC43	sp|Q96MW1|CCD43_HUMAN Coiled-coil domain-containing protein 43 OS=Homo sapiens OX=9606 GN=CCDC43 PE=1 SV=2
14.0994	17.0533	17.9623	16.3838	0.909001	3.47641	-1.57853	4.14689		Q96LI5	CNOT6L	sp|Q96LI5|CNO6L_HUMAN CCR4-NOT transcription complex subunit 6-like OS=Homo sapiens OX=9606 GN=CNOT6L PE=1 SV=2
8.64166	14.1487	14.6524	13.0805	0.503724	2.54862	-1.57193	1.67372		Q92620	DHX38	sp|Q92620|PRP16_HUMAN Pre-mRNA-splicing factor ATP-dependent RNA helicase PRP16 OS=Homo sapiens OX=9606 GN=DHX38 PE=1 SV=2
8.91019	11.0621	11.7247	10.1569	0.662589	1.42197	-1.56779	2.61322		O00221	NFKBIE	sp|O00221|IKBE_HUMAN NF-kappa-B inhibitor epsilon OS=Homo sapiens OX=9606 GN=NFKBIE PE=1 SV=3
8.98758	11.8612	12.905	11.3625	1.04378	2.38149	-1.54248	2.76405		Q06210;O94808	GFPT1;GFPT2	sp|Q06210|GFPT1_HUMAN Glutamine--fructose-6-phosphate aminotransferase [isomerizing] 1 OS=Homo sapiens OX=9606 GN=GFPT1 PE=1 SV=3;sp|O94808|GFPT2_HUMAN Glutamine--fructose-6-phosphate aminotransferase [isomerizing] 2 OS=Homo sapiens OX=9606 GN=GFPT2 PE=1 S
15.1121	18.4793	19.1621	17.6219	0.682807	2.66684	-1.54024	4.28326		Q92628	KIAA0232	sp|Q92628|K0232_HUMAN Uncharacterized protein KIAA0232 OS=Homo sapiens OX=9606 GN=KIAA0232 PE=1 SV=5
8.9105	11.51	12.0631	10.6058	0.553173	0.527295	-1.4573	1.13865		Q9NR50	EIF2B3	sp|Q9NR50|EI2BG_HUMAN Translation initiation factor eIF-2B subunit gamma OS=Homo sapiens OX=9606 GN=EIF2B3 PE=1 SV=1
8.43744	10.5878	11.323	9.87968	0.735129	2.54735	-1.44329	1.33037		Q8TBN0	RAB3IL1	sp|Q8TBN0|R3GEF_HUMAN Guanine nucleotide exchange factor for Rab-3A OS=Homo sapiens OX=9606 GN=RAB3IL1 PE=1 SV=1
11.6872	17.6864	18.68	17.2406	0.993572	2.87608	-1.43936	2.68469		O95067	CCNB2	sp|O95067|CCNB2_HUMAN G2/mitotic-specific cyclin-B2 OS=Homo sapiens OX=9606 GN=CCNB2 PE=1 SV=1
7.7145	11.5672	12.846	11.4525	1.27877	1.30756	-1.39346	3.0567		Q6ZUT9;Q6IQ26	DENND5B;DENND5A	sp|Q6ZUT9|DEN5B_HUMAN DENN domain-containing protein 5B OS=Homo sapiens OX=9606 GN=DENND5B PE=1 SV=2;sp|Q6IQ26|DEN5A_HUMAN DENN domain-containing protein 5A OS=Homo sapiens OX=9606 GN=DENND5A PE=1 SV=2
11.0564	14.1364	14.8231	13.4338	0.68668	5.0857	-1.38932	4.2594		O95628	CNOT4	sp|O95628|CNOT4_HUMAN CCR4-NOT transcription complex subunit 4 OS=Homo sapiens OX=9606 GN=CNOT4 PE=1 SV=3
8.69548	13.161	13.7475	12.3689	0.586498	0.746167	-1.37854	2.08365		Q9NXC5	MIOS	sp|Q9NXC5|MIO_HUMAN GATOR complex protein MIOS OS=Homo sapiens OX=9606 GN=MIOS PE=1 SV=2
8.08366	11.2783	11.4289	10.0664	0.150584	0.126573	-1.36251	0.777798		O75153	CLUH	sp|O75153|CLU_HUMAN Clustered mitochondria protein homolog OS=Homo sapiens OX=9606 GN=CLUH PE=1 SV=2
11.4786	17.7813	18.058	16.74	0.27677	1.04748	-1.31804	2.98713		O75175	CNOT3	sp|O75175|CNOT3_HUMAN CCR4-NOT transcription complex subunit 3 OS=Homo sapiens OX=9606 GN=CNOT3 PE=1 SV=1
12.6133	16.4066	17.027	15.7527	0.620352	2.32655	-1.27427	1.80094		Q7Z5K2	WAPAL	sp|Q7Z5K2|WAPL_HUMAN Wings apart-like protein homolog OS=Homo sapiens OX=9606 GN=WAPL PE=1 SV=1
9.79939	13.4325	15.1293	13.8631	1.6968	3.27172	-1.26623	1.54385		P78543	BTG2	sp|P78543|BTG2_HUMAN Protein BTG2 OS=Homo sapiens OX=9606 GN=BTG2 PE=1 SV=1
8.88988	12.9292	13.3605	12.1042	0.431234	0.719448	-1.25628	1.90515		Q765P7	MTSS1L	sp|Q765P7|MTSSL_HUMAN MTSS1-like protein OS=Homo sapiens OX=9606 GN=MTSS1L PE=1 SV=1
15.6846	19.0362	21.2778	20.0442	2.24162	4.40617	-1.2336	2.30928		P30622	CLIP1	sp|P30622|CLIP1_HUMAN CAP-Gly domain-containing linker protein 1 OS=Homo sapiens OX=9606 GN=CLIP1 PE=1 SV=2
10.1254	14.285	14.9795	13.7783	0.69449	1.05288	-1.20122	1.67542		Q9UJW0	DCTN4	sp|Q9UJW0|DCTN4_HUMAN Dynactin subunit 4 OS=Homo sapiens OX=9606 GN=DCTN4 PE=1 SV=1
9.8418	12.4192	13.1457	11.9522	0.726488	2.49779	-1.1935	1.93531		Q9HBD1	RC3H2	sp|Q9HBD1|RC3H2_HUMAN Roquin-2 OS=Homo sapiens OX=9606 GN=RC3H2 PE=1 SV=2
8.56668	11.1313	11.681	10.4995	0.549706	1.08144	-1.18145	2.73238		Q6IQ55	TTBK2	sp|Q6IQ55|TTBK2_HUMAN Tau-tubulin kinase 2 OS=Homo sapiens OX=9606 GN=TTBK2 PE=1 SV=2
7.88366	9.73246	10.3431	9.1652	0.61064	0.41575	-1.1779	0.649605		Q2M1P5	KIF7	sp|Q2M1P5|KIF7_HUMAN Kinesin-like protein KIF7 OS=Homo sapiens OX=9606 GN=KIF7 PE=1 SV=2
8.56405	13.6539	13.975	12.7987	0.321172	1.26587	-1.17634	1.70986		Q9BYT3	STK33	sp|Q9BYT3|STK33_HUMAN Serine/threonine-protein kinase 33 OS=Homo sapiens OX=9606 GN=STK33 PE=1 SV=1
9.43264	12.9218	13.2216	12.054	0.299731	0.944419	-1.16758	0.807431		Q8N6T3	ARFGAP1	sp|Q8N6T3|ARFG1_HUMAN ADP-ribosylation factor GTPase-activating protein 1 OS=Homo sapiens OX=9606 GN=ARFGAP1 PE=1 SV=2
8.72853	13.9707	14.1362	12.9747	0.165452	0.491804	-1.16148	2.10537		Q08AM6	VAC14	sp|Q08AM6|VAC14_HUMAN Protein VAC14 homolog OS=Homo sapiens OX=9606 GN=VAC14 PE=1 SV=1
14.5252	19.3039	19.6018	18.442	0.297938	0.996089	-1.15986	2.98216		Q9C0C2	TNKS1BP1	sp|Q9C0C2|TB182_HUMAN 182 kDa tankyrase-1-binding protein OS=Homo sapiens OX=9606 GN=TNKS1BP1 PE=1 SV=4
9.41501	11.8655	12.5979	11.4451	0.732458	2.46619	-1.1528	2.20773		Q86XN7	PROSER1	sp|Q86XN7|PRSR1_HUMAN Proline and serine-rich protein 1 OS=Homo sapiens OX=9606 GN=PROSER1 PE=1 SV=2
8.19138	13.3202	14.3451	13.2193	1.02489	1.65613	-1.12575	2.57645		Q5R372	RABGAP1L	sp|Q5R372|RBG1L_HUMAN Rab GTPase-activating protein 1-like OS=Homo sapiens OX=9606 GN=RABGAP1L PE=1 SV=1
9.50958	12.5182	13.072	11.9545	0.553744	1.23833	-1.11747	1.74144		O60476	MAN1A2	sp|O60476|MA1A2_HUMAN Mannosyl-oligosaccharide 1,2-alpha-mannosidase IB OS=Homo sapiens OX=9606 GN=MAN1A2 PE=1 SV=1
9.04689	13.6187	13.9447	12.8295	0.326017	1.49566	-1.11522	0.969802		P11586	MTHFD1	sp|P11586|C1TC_HUMAN C-1-tetrahydrofolate synthase, cytoplasmic OS=Homo sapiens OX=9606 GN=MTHFD1 PE=1 SV=3
9.39943	10.2595	11.597	10.4891	1.33749	1.45142	-1.10786	1.33941		O75113	N4BP1	sp|O75113|N4BP1_HUMAN NEDD4-binding protein 1 OS=Homo sapiens OX=9606 GN=N4BP1 PE=1 SV=4
14.7732	21.9329	23.1966	22.1025	1.2637	3.15466	-1.09402	2.48634		P68363	TUBA1B	sp|P68363|TBA1B_HUMAN Tubulin alpha-1B chain OS=Homo sapiens OX=9606 GN=TUBA1B PE=1 SV=1
8.47013	11.7778	12.3584	11.271	0.580597	1.47655	-1.08747	1.44529		O14929	HAT1	sp|O14929|HAT1_HUMAN Histone acetyltransferase type B catalytic subunit OS=Homo sapiens OX=9606 GN=HAT1 PE=1 SV=1
9.11041	14.8685	15.7494	14.6649	0.880879	1.76432	-1.08441	2.18841		O94788	ALDH1A2	sp|O94788|AL1A2_HUMAN Retinal dehydrogenase 2 OS=Homo sapiens OX=9606 GN=ALDH1A2 PE=1 SV=3
10.0295	14.7736	15.1568	14.0791	0.383277	1.09743	-1.07779	1.12002		Q9H0W8	SMG9	sp|Q9H0W8|SMG9_HUMAN Protein SMG9 OS=Homo sapiens OX=9606 GN=SMG9 PE=1 SV=1
7.52246	13.019	13.6061	12.5297	0.58707	2.20534	-1.07645	2.57923		Q9UBB6	NCDN	sp|Q9UBB6|NCDN_HUMAN Neurochondrin OS=Homo sapiens OX=9606 GN=NCDN PE=1 SV=1
12.247	17.8568	18.4668	17.402	0.609991	3.38181	-1.06479	3.64756		Q86UW6	N4BP2	sp|Q86UW6|N4BP2_HUMAN NEDD4-binding protein 2 OS=Homo sapiens OX=9606 GN=N4BP2 PE=1 SV=2
9.61563	13.0948	13.1746	12.1151	0.0798346	0.163763	-1.05953	2.03949		Q9Y5V3	MAGED1	sp|Q9Y5V3|MAGD1_HUMAN Melanoma-associated antigen D1 OS=Homo sapiens OX=9606 GN=MAGED1 PE=1 SV=3
11.7774	18.0809	18.4756	17.4264	0.394768	2.75233	-1.04918	3.61369		Q9C0B0	UNK	sp|Q9C0B0|UNK_HUMAN RING finger protein unkempt homolog OS=Homo sapiens OX=9606 GN=UNK PE=1 SV=2
8.84494	10.8685	11.6835	10.6357	0.814979	1.10537	-1.04783	0.962963		Q99627	COPS8	sp|Q99627|CSN8_HUMAN COP9 signalosome complex subunit 8 OS=Homo sapiens OX=9606 GN=COPS8 PE=1 SV=1
8.82184	12.8212	12.9795	11.932	0.158307	0.402397	-1.04749	1.81243		Q15813	TBCE	sp|Q15813|TBCE_HUMAN Tubulin-specific chaperone E OS=Homo sapiens OX=9606 GN=TBCE PE=1 SV=1
8.61534	14.8607	15.7802	14.7368	0.91956	2.55955	-1.04345	1.75865		P08237	PFKM	sp|P08237|PFKAM_HUMAN ATP-dependent 6-phosphofructokinase, muscle type OS=Homo sapiens OX=9606 GN=PFKM PE=1 SV=2
11.578	14.8814	15.9461	14.9038	1.06478	2.90558	-1.04238	3.1159		Q29RF7	PDS5A	sp|Q29RF7|PDS5A_HUMAN Sister chromatid cohesion protein PDS5 homolog A OS=Homo sapiens OX=9606 GN=PDS5A PE=1 SV=1
9.16396	12.9317	12.7714	11.7424	-0.160305	0.292895	-1.02892	1.318		Q9UFD9;A6NNM3;A6NJZ7	RIMBP3;RIMBP3B;RIMBP3C	sp|Q9UFD9|RIM3A_HUMAN RIMS-binding protein 3A OS=Homo sapiens OX=9606 GN=RIMBP3 PE=1 SV=4;sp|A6NNM3|RIM3B_HUMAN RIMS-binding protein 3B OS=Homo sapiens OX=9606 GN=RIMBP3B PE=3 SV=3;sp|A6NJZ7|RIM3C_HUMAN RIMS-binding protein 3C OS=Homo sapiens OX=9606 GN=RI
14.5181	19.0973	19.9092	18.8981	0.811946	3.37763	-1.01115	3.05108		Q8TCG1	KIAA1524	sp|Q8TCG1|CIP2A_HUMAN Protein CIP2A OS=Homo sapiens OX=9606 GN=CIP2A PE=1 SV=2
11.2727	14.3276	14.9327	13.9358	0.605107	1.24776	-0.996945	1.05242		Q6FI81	CIAPIN1	sp|Q6FI81|CPIN1_HUMAN Anamorsin OS=Homo sapiens OX=9606 GN=CIAPIN1 PE=1 SV=2
8.46353	10.6492	10.6438	9.64813	-0.00541742	0.00722797	-0.99568	0.811375		O00189	AP4M1	sp|O00189|AP4M1_HUMAN AP-4 complex subunit mu-1 OS=Homo sapiens OX=9606 GN=AP4M1 PE=1 SV=2
9.14194	11.8228	12.9136	11.9242	1.09082	3.09856	-0.989415	2.33916		P35611	ADD1	sp|P35611|ADDA_HUMAN Alpha-adducin OS=Homo sapiens OX=9606 GN=ADD1 PE=1 SV=2
9.56553	14.0001	14.6945	13.7069	0.69436	2.21761	-0.987613	1.70635		Q86TP1	PRUNE	sp|Q86TP1|PRUN1_HUMAN Exopolyphosphatase PRUNE1 OS=Homo sapiens OX=9606 GN=PRUNE1 PE=1 SV=2
8.43709	16.1119	16.7792	15.7947	0.66735	2.2814	-0.98451	2.1624		P22234	PAICS	sp|P22234|PUR6_HUMAN Multifunctional protein ADE2 OS=Homo sapiens OX=9606 GN=PAICS PE=1 SV=3
9.72027	11.7193	12.4996	11.5169	0.780287	1.34036	-0.98275	1.94092		Q99570	PIK3R4	sp|Q99570|PI3R4_HUMAN Phosphoinositide 3-kinase regulatory subunit 4 OS=Homo sapiens OX=9606 GN=PIK3R4 PE=1 SV=3
9.04619	12.0075	12.9357	11.9545	0.928186	1.15041	-0.981246	2.76373		Q86VV8	RTTN	sp|Q86VV8|RTTN_HUMAN Rotatin OS=Homo sapiens OX=9606 GN=RTTN PE=1 SV=3
10.2803	14.8159	15.4789	14.5009	0.662952	2.46321	-0.977935	4.29444		Q13564	NAE1	sp|Q13564|ULA1_HUMAN NEDD8-activating enzyme E1 regulatory subunit OS=Homo sapiens OX=9606 GN=NAE1 PE=1 SV=1
9.46417	13.8953	14.0845	13.1091	0.189173	0.703104	-0.975395	1.65167		P98174	FGD1	sp|P98174|FGD1_HUMAN FYVE, RhoGEF and PH domain-containing protein 1 OS=Homo sapiens OX=9606 GN=FGD1 PE=1 SV=2
15.6762	21.38	21.894	20.9203	0.514022	3.36431	-0.973714	3.21234		Q8IWZ3	ANKHD1	sp|Q8IWZ3|ANKH1_HUMAN Ankyrin repeat and KH domain-containing protein 1 OS=Homo sapiens OX=9606 GN=ANKHD1 PE=1 SV=1
8.21896	11.1083	11.6627	10.6894	0.554394	1.22925	-0.97325	0.914978		Q9H0L4	CSTF2T	sp|Q9H0L4|CSTFT_HUMAN Cleavage stimulation factor subunit 2 tau variant OS=Homo sapiens OX=9606 GN=CSTF2T PE=1 SV=1
9.52634	12.7573	13.5724	12.6035	0.815126	2.20248	-0.968865	3.43269		Q8WVS4	WDR60	sp|Q8WVS4|WDR60_HUMAN WD repeat-containing protein 60 OS=Homo sapiens OX=9606 GN=WDR60 PE=1 SV=3
8.07934	10.9021	11.6318	10.6657	0.72969	1.54805	-0.96604	1.76123		Q8IXN7	RIMKLA	sp|Q8IXN7|RIMKA_HUMAN N-acetylaspartylglutamate synthase A OS=Homo sapiens OX=9606 GN=RIMKLA PE=2 SV=2
12.525	16.8826	17.4271	16.4628	0.544559	2.82396	-0.964358	2.66146		Q9HCJ0	TNRC6C	sp|Q9HCJ0|TNR6C_HUMAN Trinucleotide repeat-containing gene 6C protein OS=Homo sapiens OX=9606 GN=TNRC6C PE=1 SV=3
9.09074	14.749	15.2014	14.2465	0.45247	0.885996	-0.954982	1.51195		O94868	FCHSD2	sp|O94868|FCSD2_HUMAN F-BAR and double SH3 domains protein 2 OS=Homo sapiens OX=9606 GN=FCHSD2 PE=1 SV=3
9.57728	11.6618	12.6262	11.6732	0.964404	2.54158	-0.953028	2.49996		Q92625	ANKS1A	sp|Q92625|ANS1A_HUMAN Ankyrin repeat and SAM domain-containing protein 1A OS=Homo sapiens OX=9606 GN=ANKS1A PE=1 SV=4
9.81381	12.6743	13.162	12.2098	0.487753	1.83923	-0.952188	2.31457		Q9H223	EHD4	sp|Q9H223|EHD4_HUMAN EH domain-containing protein 4 OS=Homo sapiens OX=9606 GN=EHD4 PE=1 SV=1
8.86046	11.1885	11.892	10.9407	0.703439	1.71161	-0.95132	1.51332		Q8IVD9	NUDCD3	sp|Q8IVD9|NUDC3_HUMAN NudC domain-containing protein 3 OS=Homo sapiens OX=9606 GN=NUDCD3 PE=1 SV=3
10.9117	16.7329	17.0721	16.1242	0.339266	2.10614	-0.947891	1.78916		Q86WP2	GPBP1	sp|Q86WP2|GPBP1_HUMAN Vasculin OS=Homo sapiens OX=9606 GN=GPBP1 PE=1 SV=1
10.5367	14.6897	15.4469	14.4998	0.757262	1.41763	-0.947161	1.73189		Q9Y4E6	WDR7	sp|Q9Y4E6|WDR7_HUMAN WD repeat-containing protein 7 OS=Homo sapiens OX=9606 GN=WDR7 PE=1 SV=2
9.81767	12.1521	12.3834	11.4426	0.231247	0.555916	-0.940807	1.41339		Q6NUP7	PPP4R4	sp|Q6NUP7|PP4R4_HUMAN Serine/threonine-protein phosphatase 4 regulatory subunit 4 OS=Homo sapiens OX=9606 GN=PPP4R4 PE=1 SV=1
9.70748	14.7599	15.3344	14.3944	0.574496	2.70917	-0.940013	1.68276		O00161	SNAP23	sp|O00161|SNP23_HUMAN Synaptosomal-associated protein 23 OS=Homo sapiens OX=9606 GN=SNAP23 PE=1 SV=1
14.5814	17.8954	18.4299	17.4913	0.534419	3.2355	-0.938566	3.0959		Q92540	SMG7	sp|Q92540|SMG7_HUMAN Protein SMG7 OS=Homo sapiens OX=9606 GN=SMG7 PE=1 SV=2
8.41746	12.2034	12.3776	11.4393	0.174174	0.0655857	-0.938216	0.303622		Q99426	TBCB	sp|Q99426|TBCB_HUMAN Tubulin-folding cofactor B OS=Homo sapiens OX=9606 GN=TBCB PE=1 SV=2
8.8878	14.2785	14.4825	13.5462	0.203999	0.461137	-0.93635	1.47603		P98170	XIAP	sp|P98170|XIAP_HUMAN E3 ubiquitin-protein ligase XIAP OS=Homo sapiens OX=9606 GN=XIAP PE=1 SV=2
10.3588	16.8372	17.4605	16.5243	0.623369	2.95855	-0.93624	2.77078		Q96FJ0	STAMBPL1	sp|Q96FJ0|STALP_HUMAN AMSH-like protease OS=Homo sapiens OX=9606 GN=STAMBPL1 PE=1 SV=2
8.75004	13.3797	14.7334	13.7982	1.35372	1.45759	-0.935204	2.8035		P50225	SULT1A1	sp|P50225|ST1A1_HUMAN Sulfotransferase 1A1 OS=Homo sapiens OX=9606 GN=SULT1A1 PE=1 SV=3
7.865	13.1256	14.1015	13.1676	0.975872	1.19487	-0.933943	2.2914		Q9H3S7	PTPN23	sp|Q9H3S7|PTN23_HUMAN Tyrosine-protein phosphatase non-receptor type 23 OS=Homo sapiens OX=9606 GN=PTPN23 PE=1 SV=1
11.7174	14.8711	15.4937	14.5615	0.622552	1.47434	-0.932214	2.71888		Q9Y6Q2	STON1	sp|Q9Y6Q2|STON1_HUMAN Stonin-1 OS=Homo sapiens OX=9606 GN=STON1 PE=1 SV=2
9.26547	14.2131	15.124	14.2021	0.910913	1.99189	-0.921889	1.92334		Q96T76	MMS19	sp|Q96T76|MMS19_HUMAN MMS19 nucleotide excision repair protein homolog OS=Homo sapiens OX=9606 GN=MMS19 PE=1 SV=2
8.86069	12.5223	12.8937	11.9725	0.37134	0.758103	-0.921186	1.86966		Q9BRV8	SIKE1	sp|Q9BRV8|SIKE1_HUMAN Suppressor of IKBKE 1 OS=Homo sapiens OX=9606 GN=SIKE1 PE=1 SV=1
8.39532	11.6228	11.9095	10.9917	0.28668	0.952524	-0.917819	1.29119		Q9H3L0	MMADHC	sp|Q9H3L0|MMAD_HUMAN Methylmalonic aciduria and homocystinuria type D protein, mitochondrial OS=Homo sapiens OX=9606 GN=MMADHC PE=1 SV=2
8.24132	14.7602	15.1993	14.282	0.439115	2.52162	-0.917296	2.55181		Q9ULH1	ASAP1	sp|Q9ULH1|ASAP1_HUMAN Arf-GAP with SH3 domain, ANK repeat and PH domain-containing protein 1 OS=Homo sapiens OX=9606 GN=ASAP1 PE=1 SV=4
8.98812	12.4434	12.6329	11.7174	0.189556	0.450956	-0.915516	1.60996		O43734	TRAF3IP2	sp|O43734|CIKS_HUMAN Adapter protein CIKS OS=Homo sapiens OX=9606 GN=TRAF3IP2 PE=1 SV=3
9.02441	13.3687	14.0237	13.1088	0.655016	0.90462	-0.914954	3.24043		Q96RS0	TGS1	sp|Q96RS0|TGS1_HUMAN Trimethylguanosine synthase OS=Homo sapiens OX=9606 GN=TGS1 PE=1 SV=3
8.77918	11.8369	12.4294	11.5154	0.592493	1.77603	-0.914017	3.62208		O94988	FAM13A	sp|O94988|FA13A_HUMAN Protein FAM13A OS=Homo sapiens OX=9606 GN=FAM13A PE=1 SV=2
14.6003	18.6587	19.1468	18.2332	0.488079	2.8453	-0.913585	2.6215		O15063	KIAA0355	sp|O15063|K0355_HUMAN Uncharacterized protein KIAA0355 OS=Homo sapiens OX=9606 GN=KIAA0355 PE=1 SV=2
7.78433	13.6108	13.7037	12.7913	0.0928257	0.157523	-0.912379	2.27167		Q9ULU8	CADPS	sp|Q9ULU8|CAPS1_HUMAN Calcium-dependent secretion activator 1 OS=Homo sapiens OX=9606 GN=CADPS PE=1 SV=3
8.80371	14.827	15.3677	14.4576	0.540692	1.4118	-0.910067	1.14394		Q7L266	ASRGL1	sp|Q7L266|ASGL1_HUMAN Isoaspartyl peptidase/L-asparaginase OS=Homo sapiens OX=9606 GN=ASRGL1 PE=1 SV=2
8.79888	16.5044	17.0052	16.0978	0.500762	0.38557	-0.907415	0.931813		P16383	GCFC2	sp|P16383|GCFC2_HUMAN GC-rich sequence DNA-binding factor 2 OS=Homo sapiens OX=9606 GN=GCFC2 PE=1 SV=2
8.13155	12.1561	12.9315	12.0256	0.775463	1.83917	-0.905921	2.44162		Q9Y570	PPME1	sp|Q9Y570|PPME1_HUMAN Protein phosphatase methylesterase 1 OS=Homo sapiens OX=9606 GN=PPME1 PE=1 SV=3
10.9774	17.0834	17.4433	16.5385	0.359975	1.07824	-0.9048	2.81324		P46020	PHKA1	sp|P46020|KPB1_HUMAN Phosphorylase b kinase regulatory subunit alpha, skeletal muscle isoform OS=Homo sapiens OX=9606 GN=PHKA1 PE=1 SV=2
8.87197	14.4621	14.9846	14.0818	0.522549	1.84759	-0.902794	1.84535		Q16143	SNCB	sp|Q16143|SYUB_HUMAN Beta-synuclein OS=Homo sapiens OX=9606 GN=SNCB PE=1 SV=1
9.81742	13.1386	13.0042	12.1046	-0.134412	0.451502	-0.899586	1.95972		Q9Y597	KCTD3	sp|Q9Y597|KCTD3_HUMAN BTB/POZ domain-containing protein KCTD3 OS=Homo sapiens OX=9606 GN=KCTD3 PE=1 SV=2
8.66861	12.5315	13.3356	12.4381	0.804074	1.54616	-0.897422	2.4525		O95486	SEC24A	sp|O95486|SC24A_HUMAN Protein transport protein Sec24A OS=Homo sapiens OX=9606 GN=SEC24A PE=1 SV=2
11.2836	15.1156	15.8827	14.994	0.767045	2.08375	-0.888635	1.61396		P20936	RASA1	sp|P20936|RASA1_HUMAN Ras GTPase-activating protein 1 OS=Homo sapiens OX=9606 GN=RASA1 PE=1 SV=1
8.85236	12.735	13.384	12.4966	0.648979	3.17188	-0.887395	2.78531		Q99497	PARK7	sp|Q99497|PARK7_HUMAN Protein/nucleic acid deglycase DJ-1 OS=Homo sapiens OX=9606 GN=PARK7 PE=1 SV=2
8.87134	12.5015	12.204	11.3172	-0.297489	0.67979	-0.886844	1.60501		Q96D09	GPRASP2	sp|Q96D09|GASP2_HUMAN G-protein coupled receptor-associated sorting protein 2 OS=Homo sapiens OX=9606 GN=GPRASP2 PE=1 SV=1
8.56283	11.6287	12.0783	11.1942	0.449509	1.2114	-0.884024	1.18724		Q15424	SAFB	sp|Q15424|SAFB1_HUMAN Scaffold attachment factor B1 OS=Homo sapiens OX=9606 GN=SAFB PE=1 SV=4
9.29999	12.2496	12.7347	11.8554	0.485135	0.820901	-0.879244	0.5808		P30041	PRDX6	sp|P30041|PRDX6_HUMAN Peroxiredoxin-6 OS=Homo sapiens OX=9606 GN=PRDX6 PE=1 SV=3
7.92421	11.5997	12.4346	11.5637	0.834819	2.32418	-0.870815	1.88877		Q13416	ORC2	sp|Q13416|ORC2_HUMAN Origin recognition complex subunit 2 OS=Homo sapiens OX=9606 GN=ORC2 PE=1 SV=2
7.95035	13.2061	13.5407	12.6712	0.334619	0.673767	-0.869507	1.57245		Q8WVF1	OSCP1	sp|Q8WVF1|OSCP1_HUMAN Protein OSCP1 OS=Homo sapiens OX=9606 GN=OSCP1 PE=1 SV=4
9.18261	12.39	12.723	11.8549	0.332913	1.19849	-0.868033	1.38648		Q8TCN5	ZNF507	sp|Q8TCN5|ZN507_HUMAN Zinc finger protein 507 OS=Homo sapiens OX=9606 GN=ZNF507 PE=1 SV=2
9.05984	11.3277	11.6254	10.7581	0.297695	0.367697	-0.867313	0.485396		Q96PV7	FAM193B	sp|Q96PV7|F193B_HUMAN Protein FAM193B OS=Homo sapiens OX=9606 GN=FAM193B PE=1 SV=3
8.94219	11.5493	11.8727	11.0085	0.323407	1.16384	-0.864203	2.14892		Q8N1W1	ARHGEF28	sp|Q8N1W1|ARG28_HUMAN Rho guanine nucleotide exchange factor 28 OS=Homo sapiens OX=9606 GN=ARHGEF28 PE=1 SV=3
8.99965	10.2813	10.7402	9.88527	0.458896	0.518174	-0.854949	0.929059		Q9H892	TTC12	sp|Q9H892|TTC12_HUMAN Tetratricopeptide repeat protein 12 OS=Homo sapiens OX=9606 GN=TTC12 PE=1 SV=2
9.31953	12.7606	13.2792	12.4288	0.518521	2.63507	-0.850354	2.42308		Q2NL68	PROSER3	sp|Q2NL68|PRSR3_HUMAN Proline and serine-rich protein 3 OS=Homo sapiens OX=9606 GN=PROSER3 PE=2 SV=1
11.6772	14.2681	15.2671	14.4192	0.999059	2.29966	-0.84797	2.98944		Q8N1I0	DOCK4	sp|Q8N1I0|DOCK4_HUMAN Dedicator of cytokinesis protein 4 OS=Homo sapiens OX=9606 GN=DOCK4 PE=1 SV=3
10.1827	14.1856	15.0592	14.2118	0.873657	1.79348	-0.847443	1.95205		Q86W56	PARG	sp|Q86W56|PARG_HUMAN Poly(ADP-ribose) glycohydrolase OS=Homo sapiens OX=9606 GN=PARG PE=1 SV=1
9.60614	14.9074	15.2826	14.4377	0.375213	1.18871	-0.844863	1.62028		Q9Y2L5	TRAPPC8	sp|Q9Y2L5|TPPC8_HUMAN Trafficking protein particle complex subunit 8 OS=Homo sapiens OX=9606 GN=TRAPPC8 PE=1 SV=2
9.95696	14.5504	15.4433	14.6007	0.892926	1.90912	-0.842597	1.61097		P35612	ADD2	sp|P35612|ADDB_HUMAN Beta-adducin OS=Homo sapiens OX=9606 GN=ADD2 PE=1 SV=3
9.38865	10.569	10.8216	9.97931	0.25261	0.688834	-0.842259	1.57582		Q15276	RABEP1	sp|Q15276|RABE1_HUMAN Rab GTPase-binding effector protein 1 OS=Homo sapiens OX=9606 GN=RABEP1 PE=1 SV=2
11.4795	16.9238	17.6838	16.8431	0.760031	1.44294	-0.840745	3.98249		Q7Z3U7	MON2	sp|Q7Z3U7|MON2_HUMAN Protein MON2 homolog OS=Homo sapiens OX=9606 GN=MON2 PE=1 SV=3
8.94548	14.174	14.5434	13.7041	0.369383	4.37845	-0.839235	1.14837		Q6ULP2	AFTPH	sp|Q6ULP2|AFTIN_HUMAN Aftiphilin OS=Homo sapiens OX=9606 GN=AFTPH PE=1 SV=3
8.37645	12.1938	13.0086	12.1751	0.814828	2.12127	-0.833519	1.26577		P42224	STAT1	sp|P42224|STAT1_HUMAN Signal transducer and activator of transcription 1-alpha/beta OS=Homo sapiens OX=9606 GN=STAT1 PE=1 SV=2
9.73967	11.3593	12.0329	11.2006	0.673659	0.69363	-0.832305	1.41673		P23921	RRM1	sp|P23921|RIR1_HUMAN Ribonucleoside-diphosphate reductase large subunit OS=Homo sapiens OX=9606 GN=RRM1 PE=1 SV=1
9.08615	12.6769	13.5764	12.7448	0.899508	2.04835	-0.831607	1.81968		Q9H9A6	LRRC40	sp|Q9H9A6|LRC40_HUMAN Leucine-rich repeat-containing protein 40 OS=Homo sapiens OX=9606 GN=LRRC40 PE=1 SV=1
8.83414	15.7011	15.8764	15.0449	0.175333	0.569662	-0.831529	3.23903		Q9NRA8	EIF4ENIF1	sp|Q9NRA8|4ET_HUMAN Eukaryotic translation initiation factor 4E transporter OS=Homo sapiens OX=9606 GN=EIF4ENIF1 PE=1 SV=2
9.21501	14.2273	14.6341	13.8063	0.406777	1.40761	-0.827818	2.8666		P61221	ABCE1	sp|P61221|ABCE1_HUMAN ATP-binding cassette sub-family E member 1 OS=Homo sapiens OX=9606 GN=ABCE1 PE=1 SV=1
8.74963	13.8625	14.2586	13.431	0.396095	1.64239	-0.827528	3.26501		O43318	MAP3K7	sp|O43318|M3K7_HUMAN Mitogen-activated protein kinase kinase kinase 7 OS=Homo sapiens OX=9606 GN=MAP3K7 PE=1 SV=1
11.6867	19.3267	19.6364	18.8119	0.309712	3.21387	-0.824552	3.52732		Q9UPQ9	TNRC6B	sp|Q9UPQ9|TNR6B_HUMAN Trinucleotide repeat-containing gene 6B protein OS=Homo sapiens OX=9606 GN=TNRC6B PE=1 SV=4
8.69011	15.4139	15.3415	14.5171	-0.072323	0.172347	-0.824484	1.79466		Q13492	PICALM	sp|Q13492|PICAL_HUMAN Phosphatidylinositol-binding clathrin assembly protein OS=Homo sapiens OX=9606 GN=PICALM PE=1 SV=2
10.8502	14.6427	15.326	14.5042	0.683311	1.20396	-0.821762	1.13337		P23381	WARS	sp|P23381|SYWC_HUMAN Tryptophan--tRNA ligase, cytoplasmic OS=Homo sapiens OX=9606 GN=WARS PE=1 SV=2
8.73868	11.8768	12.2087	11.393	0.331909	0.493967	-0.815691	1.69256		Q5VZV1	METTL21C	sp|Q5VZV1|MT21C_HUMAN Protein-lysine methyltransferase METTL21C OS=Homo sapiens OX=9606 GN=METTL21C PE=1 SV=1
10.6566	14.5007	15.1289	14.3145	0.62816	1.21575	-0.814364	1.65861		O43426	SYNJ1	sp|O43426|SYNJ1_HUMAN Synaptojanin-1 OS=Homo sapiens OX=9606 GN=SYNJ1 PE=1 SV=2
10.9364	15.9386	16.3787	15.5691	0.440067	1.58897	-0.809562	3.35786		P38606	ATP6V1A	sp|P38606|VATA_HUMAN V-type proton ATPase catalytic subunit A OS=Homo sapiens OX=9606 GN=ATP6V1A PE=1 SV=2
9.53024	14.2515	14.7866	13.981	0.535086	2.62467	-0.805568	2.35893		Q9Y2H2	INPP5F	sp|Q9Y2H2|SAC2_HUMAN Phosphatidylinositide phosphatase SAC2 OS=Homo sapiens OX=9606 GN=INPP5F PE=1 SV=3
9.18148	12.2194	12.7391	11.9352	0.519689	1.91275	-0.8039	1.35195		Q96B45	C10orf32	sp|Q96B45|BORC7_HUMAN BLOC-1-related complex subunit 7 OS=Homo sapiens OX=9606 GN=BORCS7 PE=3 SV=2
9.92931	15.9827	16.2972	15.4938	0.314506	1.28937	-0.803418	1.96336		P62316	SNRPD2	sp|P62316|SMD2_HUMAN Small nuclear ribonucleoprotein Sm D2 OS=Homo sapiens OX=9606 GN=SNRPD2 PE=1 SV=1
11.1728	13.598	14.3182	13.5245	0.720204	2.12037	-0.79369	2.61633		P18669;P15259;Q8N0Y7	PGAM1;PGAM2;PGAM4	sp|P18669|PGAM1_HUMAN Phosphoglycerate mutase 1 OS=Homo sapiens OX=9606 GN=PGAM1 PE=1 SV=2;sp|P15259|PGAM2_HUMAN Phosphoglycerate mutase 2 OS=Homo sapiens OX=9606 GN=PGAM2 PE=1 SV=3;sp|Q8N0Y7|PGAM4_HUMAN Probable phosphoglycerate mutase 4 OS=Homo sapiens O
9.76031	13.5447	14.1072	13.3162	0.562555	1.77104	-0.791024	1.88392		O95817	BAG3	sp|O95817|BAG3_HUMAN BAG family molecular chaperone regulator 3 OS=Homo sapiens OX=9606 GN=BAG3 PE=1 SV=3
15.7697	19.9506	20.3483	19.5585	0.397693	1.56863	-0.789767	2.81174		Q8NDV7	TNRC6A	sp|Q8NDV7|TNR6A_HUMAN Trinucleotide repeat-containing gene 6A protein OS=Homo sapiens OX=9606 GN=TNRC6A PE=1 SV=2
8.76481	14.2892	14.9094	14.122	0.620162	2.91827	-0.787353	2.70948		Q06203	PPAT	sp|Q06203|PUR1_HUMAN Amidophosphoribosyltransferase OS=Homo sapiens OX=9606 GN=PPAT PE=1 SV=1
10.6866	13.5853	13.8278	13.0455	0.242483	0.349005	-0.782317	1.76024		Q9HC44	GPBP1L1	sp|Q9HC44|GPBL1_HUMAN Vasculin-like protein 1 OS=Homo sapiens OX=9606 GN=GPBP1L1 PE=1 SV=1
9.35355	11.4158	11.9803	11.1991	0.564448	0.946482	-0.781195	1.50165		Q96C24	SYTL4	sp|Q96C24|SYTL4_HUMAN Synaptotagmin-like protein 4 OS=Homo sapiens OX=9606 GN=SYTL4 PE=1 SV=2
16.0733	23.9757	24.965	24.1864	0.989281	5.01831	-0.778545	3.40406		Q9BQE3	TUBA1C	sp|Q9BQE3|TBA1C_HUMAN Tubulin alpha-1C chain OS=Homo sapiens OX=9606 GN=TUBA1C PE=1 SV=1
8.50669	15.0489	15.4058	14.6291	0.356907	1.5012	-0.776727	2.34817		Q96RG2	PASK	sp|Q96RG2|PASK_HUMAN PAS domain-containing serine/threonine-protein kinase OS=Homo sapiens OX=9606 GN=PASK PE=1 SV=3
8.56096	12.73	13.0275	12.2525	0.297497	0.529898	-0.775017	0.969734		O75167	PHACTR2	sp|O75167|PHAR2_HUMAN Phosphatase and actin regulator 2 OS=Homo sapiens OX=9606 GN=PHACTR2 PE=1 SV=2
11.1688	13.8572	14.4337	13.6593	0.576583	2.20023	-0.774399	1.02915		A3KN83	SBNO1	sp|A3KN83|SBNO1_HUMAN Protein strawberry notch homolog 1 OS=Homo sapiens OX=9606 GN=SBNO1 PE=1 SV=1
8.59631	11.6071	11.2329	10.4594	-0.37421	0.206598	-0.773498	1.12529		Q96P47	AGAP3	sp|Q96P47|AGAP3_HUMAN Arf-GAP with GTPase, ANK repeat and PH domain-containing protein 3 OS=Homo sapiens OX=9606 GN=AGAP3 PE=1 SV=2
8.82119	15.2191	15.6719	14.9045	0.452756	2.45082	-0.767353	2.20621		Q96BH1	RNF25	sp|Q96BH1|RNF25_HUMAN E3 ubiquitin-protein ligase RNF25 OS=Homo sapiens OX=9606 GN=RNF25 PE=1 SV=1
8.81146	10.7418	11.321	10.554	0.579239	2.06202	-0.767	2.02455		P04049	RAF1	sp|P04049|RAF1_HUMAN RAF proto-oncogene serine/threonine-protein kinase OS=Homo sapiens OX=9606 GN=RAF1 PE=1 SV=1
13.4218	18.6788	19.1659	18.4022	0.487106	1.76121	-0.763685	2.79473		P40763	STAT3	sp|P40763|STAT3_HUMAN Signal transducer and activator of transcription 3 OS=Homo sapiens OX=9606 GN=STAT3 PE=1 SV=2
9.07782	10.2089	10.9057	10.1429	0.696784	0.95922	-0.762799	0.829831		P47989	XDH	sp|P47989|XDH_HUMAN Xanthine dehydrogenase/oxidase OS=Homo sapiens OX=9606 GN=XDH PE=1 SV=4
8.7265	12.6865	13.1063	12.3443	0.419845	2.65224	-0.762088	1.46552		P22681	CBL	sp|P22681|CBL_HUMAN E3 ubiquitin-protein ligase CBL OS=Homo sapiens OX=9606 GN=CBL PE=1 SV=2
8.88569	13.138	13.4486	12.6888	0.310563	0.857951	-0.759812	2.0111		Q9BRT8;Q8IUF1;Q5RIA9;Q5JTY5;Q4V339	CBWD1;CBWD2;CBWD5;CBWD3;CBWD6	sp|Q9BRT8|CBWD1_HUMAN COBW domain-containing protein 1 OS=Homo sapiens OX=9606 GN=CBWD1 PE=2 SV=1;sp|Q8IUF1|CBWD2_HUMAN COBW domain-containing protein 2 OS=Homo sapiens OX=9606 GN=CBWD2 PE=2 SV=1;sp|Q5RIA9|CBWD5_HUMAN COBW domain-containing protein 5 OS=Ho
9.43124	13.7877	14.2712	13.5162	0.4835	2.41875	-0.755078	1.60516		Q15019	37500	sp|Q15019|SEPT2_HUMAN Septin-2 OS=Homo sapiens OX=9606 GN=SEPT2 PE=1 SV=1
9.70207	12.6441	12.9434	12.1972	0.299326	2.57857	-0.746248	1.36085		Q9HAD4	WDR41	sp|Q9HAD4|WDR41_HUMAN WD repeat-containing protein 41 OS=Homo sapiens OX=9606 GN=WDR41 PE=1 SV=3
9.53508	13.6058	13.7434	12.9987	0.137618	0.210969	-0.74473	1.21647		P04183	TK1	sp|P04183|KITH_HUMAN Thymidine kinase, cytosolic OS=Homo sapiens OX=9606 GN=TK1 PE=1 SV=2
8.44449	11.4303	11.5035	10.7588	0.0731604	0.126553	-0.744692	1.53744		Q5T4S7	UBR4	sp|Q5T4S7|UBR4_HUMAN E3 ubiquitin-protein ligase UBR4 OS=Homo sapiens OX=9606 GN=UBR4 PE=1 SV=1
8.89631	10.6415	10.9771	10.2325	0.33557	0.57534	-0.744564	3.73812		Q2M1Z3	ARHGAP31	sp|Q2M1Z3|RHG31_HUMAN Rho GTPase-activating protein 31 OS=Homo sapiens OX=9606 GN=ARHGAP31 PE=1 SV=2
8.94825	11.4383	11.5946	10.8519	0.15629	0.274503	-0.742779	1.02121		O94915	FRYL	sp|O94915|FRYL_HUMAN Protein furry homolog-like OS=Homo sapiens OX=9606 GN=FRYL PE=1 SV=2
9.34054	11.8824	11.9828	11.2405	0.100377	0.104574	-0.742281	0.583302		Q86V81	ALYREF	sp|Q86V81|THOC4_HUMAN THO complex subunit 4 OS=Homo sapiens OX=9606 GN=ALYREF PE=1 SV=3
9.96301	15.1424	15.4231	14.6849	0.28076	1.335	-0.738261	1.06806		O00231	PSMD11	sp|O00231|PSD11_HUMAN 26S proteasome non-ATPase regulatory subunit 11 OS=Homo sapiens OX=9606 GN=PSMD11 PE=1 SV=3
9.12181	15.2382	15.8885	15.1519	0.650269	2.71651	-0.736584	2.75336		P49753;Q86TX2	ACOT2;ACOT1	sp|P49753|ACOT2_HUMAN Acyl-coenzyme A thioesterase 2, mitochondrial OS=Homo sapiens OX=9606 GN=ACOT2 PE=1 SV=6;sp|Q86TX2|ACOT1_HUMAN Acyl-coenzyme A thioesterase 1 OS=Homo sapiens OX=9606 GN=ACOT1 PE=1 SV=1
8.98098	15.1288	15.3447	14.6103	0.215908	0.882647	-0.734468	2.54224		Q13554;Q13557;Q13555;Q9UQM7	CAMK2B;CAMK2D;CAMK2G;CAMK2A	sp|Q13554|KCC2B_HUMAN Calcium/calmodulin-dependent protein kinase type II subunit beta OS=Homo sapiens OX=9606 GN=CAMK2B PE=1 SV=3;sp|Q13557|KCC2D_HUMAN Calcium/calmodulin-dependent protein kinase type II subunit delta OS=Homo sapiens OX=9606 GN=CAMK2D PE=
15.1362	18.1004	18.5106	17.7771	0.410192	3.36255	-0.733438	2.27144		Q9UBK8	MTRR	sp|Q9UBK8|MTRR_HUMAN Methionine synthase reductase OS=Homo sapiens OX=9606 GN=MTRR PE=1 SV=4
9.32596	15.1564	15.6882	14.955	0.531717	1.75388	-0.733156	2.52759		Q12792	TWF1	sp|Q12792|TWF1_HUMAN Twinfilin-1 OS=Homo sapiens OX=9606 GN=TWF1 PE=1 SV=3
9.04313	11.6469	12.297	11.5645	0.650126	1.11398	-0.732466	1.99316		Q3YEC7	RABL6	sp|Q3YEC7|RABL6_HUMAN Rab-like protein 6 OS=Homo sapiens OX=9606 GN=RABL6 PE=1 SV=2
8.65063	11.3073	12.2755	11.5434	0.968141	1.06119	-0.732102	0.764207		Q70IA6	MOB2	sp|Q70IA6|MOB2_HUMAN MOB kinase activator 2 OS=Homo sapiens OX=9606 GN=MOB2 PE=1 SV=1
8.23299	12.1451	12.6687	11.9386	0.523641	1.62829	-0.730111	1.54542		Q9NYI0	PSD3	sp|Q9NYI0|PSD3_HUMAN PH and SEC7 domain-containing protein 3 OS=Homo sapiens OX=9606 GN=PSD3 PE=1 SV=2
9.79288	13.8254	14.6477	13.9239	0.822296	1.74288	-0.723806	2.23958		P53367	ARFIP1	sp|P53367|ARFP1_HUMAN Arfaptin-1 OS=Homo sapiens OX=9606 GN=ARFIP1 PE=1 SV=2
8.8267	14.3538	14.7528	14.0298	0.399049	2.82774	-0.722992	1.87493		Q7Z5L2	R3HCC1L	sp|Q7Z5L2|R3HCL_HUMAN Coiled-coil domain-containing protein R3HCC1L OS=Homo sapiens OX=9606 GN=R3HCC1L PE=1 SV=3
9.3074	13.4559	13.7913	13.0694	0.335419	2.61906	-0.72198	1.67016		Q96Q15	SMG1	sp|Q96Q15|SMG1_HUMAN Serine/threonine-protein kinase SMG1 OS=Homo sapiens OX=9606 GN=SMG1 PE=1 SV=3
11.8848	19.9583	20.7162	19.9986	0.757955	2.88329	-0.717587	1.90799		P14635	CCNB1	sp|P14635|CCNB1_HUMAN G2/mitotic-specific cyclin-B1 OS=Homo sapiens OX=9606 GN=CCNB1 PE=1 SV=1
10.7074	14.3017	14.9076	14.1905	0.605897	1.67282	-0.717117	2.53225		Q9Y6D6	ARFGEF1	sp|Q9Y6D6|BIG1_HUMAN Brefeldin A-inhibited guanine nucleotide-exchange protein 1 OS=Homo sapiens OX=9606 GN=ARFGEF1 PE=1 SV=2
9.35849	14.8309	15.3237	14.6079	0.492862	1.43668	-0.715775	3.02969		Q12800	TFCP2	sp|Q12800|TFCP2_HUMAN Alpha-globin transcription factor CP2 OS=Homo sapiens OX=9606 GN=TFCP2 PE=1 SV=2
9.11094	18.2911	18.6685	17.953	0.377442	2.53361	-0.715581	1.7852		O95372	LYPLA2	sp|O95372|LYPA2_HUMAN Acyl-protein thioesterase 2 OS=Homo sapiens OX=9606 GN=LYPLA2 PE=1 SV=1
8.75248	12.7119	13.2363	12.521	0.524415	1.03107	-0.715304	1.86667		O15111	CHUK	sp|O15111|IKKA_HUMAN Inhibitor of nuclear factor kappa-B kinase subunit alpha OS=Homo sapiens OX=9606 GN=CHUK PE=1 SV=2
9.37654	11.5989	12.1985	11.489	0.599596	0.741769	-0.709421	1.57902		Q9BV19	C1orf50	sp|Q9BV19|CA050_HUMAN Uncharacterized protein C1orf50 OS=Homo sapiens OX=9606 GN=C1orf50 PE=1 SV=2
9.10171	12.0992	12.5377	11.8292	0.438521	1.3474	-0.70855	1.39275		O15357	INPPL1	sp|O15357|SHIP2_HUMAN Phosphatidylinositol 3,4,5-trisphosphate 5-phosphatase 2 OS=Homo sapiens OX=9606 GN=INPPL1 PE=1 SV=2
10.5157	11.4567	12.1028	11.3966	0.646147	1.85861	-0.706201	1.70033		P31260	HOXA10	sp|P31260|HXA10_HUMAN Homeobox protein Hox-A10 OS=Homo sapiens OX=9606 GN=HOXA10 PE=1 SV=3
9.9027	13.8344	14.4704	13.7645	0.636057	1.74361	-0.705984	2.39914		O14965	AURKA	sp|O14965|AURKA_HUMAN Aurora kinase A OS=Homo sapiens OX=9606 GN=AURKA PE=1 SV=2
12.084	14.9825	15.2904	14.5864	0.307891	2.39016	-0.703961	2.24671		P49321	NASP	sp|P49321|NASP_HUMAN Nuclear autoantigenic sperm protein OS=Homo sapiens OX=9606 GN=NASP PE=1 SV=2
9.10438	13.791	13.8548	13.1558	0.0638246	0.300091	-0.69896	0.790731		O75116	ROCK2	sp|O75116|ROCK2_HUMAN Rho-associated protein kinase 2 OS=Homo sapiens OX=9606 GN=ROCK2 PE=1 SV=4
12.6362	17.3743	17.8497	17.152	0.47541	2.28819	-0.697667	2.0392		P50748	KNTC1	sp|P50748|KNTC1_HUMAN Kinetochore-associated protein 1 OS=Homo sapiens OX=9606 GN=KNTC1 PE=1 SV=1
10.2334	15.5587	15.8981	15.2039	0.339394	2.29111	-0.694231	3.83196		Q6R327	RICTOR	sp|Q6R327|RICTR_HUMAN Rapamycin-insensitive companion of mTOR OS=Homo sapiens OX=9606 GN=RICTOR PE=1 SV=1
9.12798	15.4879	16.0943	15.4005	0.606451	1.85531	-0.693789	2.28096		Q9Y223	GNE	sp|Q9Y223|GLCNE_HUMAN Bifunctional UDP-N-acetylglucosamine 2-epimerase/N-acetylmannosamine kinase OS=Homo sapiens OX=9606 GN=GNE PE=1 SV=1
10.8549	15.2881	15.887	15.1939	0.598894	2.2428	-0.693172	1.86144		Q9UGV2	NDRG3	sp|Q9UGV2|NDRG3_HUMAN Protein NDRG3 OS=Homo sapiens OX=9606 GN=NDRG3 PE=1 SV=2
12.1479	18.999	19.8406	19.1476	0.841588	2.86173	-0.692989	1.80517		Q16555	DPYSL2	sp|Q16555|DPYL2_HUMAN Dihydropyrimidinase-related protein 2 OS=Homo sapiens OX=9606 GN=DPYSL2 PE=1 SV=1
12.3787	16.941	16.83	16.1403	-0.110945	0.619639	-0.689766	0.943468		Q8IVF2	AHNAK2	sp|Q8IVF2|AHNK2_HUMAN Protein AHNAK2 OS=Homo sapiens OX=9606 GN=AHNAK2 PE=1 SV=2
12.3641	17.6309	18.2216	17.5322	0.590726	1.51471	-0.689396	3.23654		Q9UPM8	AP4E1	sp|Q9UPM8|AP4E1_HUMAN AP-4 complex subunit epsilon-1 OS=Homo sapiens OX=9606 GN=AP4E1 PE=1 SV=2
12.2884	17.5367	17.7881	17.0989	0.251349	1.60169	-0.689196	3.52684		Q9HC77	CENPJ	sp|Q9HC77|CENPJ_HUMAN Centromere protein J OS=Homo sapiens OX=9606 GN=CENPJ PE=1 SV=2
8.70065	15.4604	16.0598	15.3709	0.599395	2.39551	-0.688904	2.61751		P26196	DDX6	sp|P26196|DDX6_HUMAN Probable ATP-dependent RNA helicase DDX6 OS=Homo sapiens OX=9606 GN=DDX6 PE=1 SV=2
9.39697	13.2989	13.9584	13.2706	0.659522	1.99881	-0.687812	2.09192		Q9Y6I3	EPN1	sp|Q9Y6I3|EPN1_HUMAN Epsin-1 OS=Homo sapiens OX=9606 GN=EPN1 PE=1 SV=2
8.30729	12.5595	13.0647	12.3769	0.505224	2.10813	-0.687786	1.38076		P20585	MSH3	sp|P20585|MSH3_HUMAN DNA mismatch repair protein Msh3 OS=Homo sapiens OX=9606 GN=MSH3 PE=1 SV=4
10.4522	16.6226	17.0791	16.3926	0.45649	1.73851	-0.686418	2.00312		Q9NRY5	FAM114A2	sp|Q9NRY5|F1142_HUMAN Protein FAM114A2 OS=Homo sapiens OX=9606 GN=FAM114A2 PE=1 SV=4
10.2578	16.7429	17.0737	16.3875	0.330848	1.72655	-0.686183	2.51796		P45974	USP5	sp|P45974|UBP5_HUMAN Ubiquitin carboxyl-terminal hydrolase 5 OS=Homo sapiens OX=9606 GN=USP5 PE=1 SV=2
9.65925	13.0111	13.2801	12.5941	0.268979	0.888039	-0.686001	1.47477		Q9H1H9	KIF13A	sp|Q9H1H9|KI13A_HUMAN Kinesin-like protein KIF13A OS=Homo sapiens OX=9606 GN=KIF13A PE=1 SV=2
9.29311	15.1657	15.6521	14.9687	0.486457	2.49311	-0.683466	2.30253		P20810	CAST	sp|P20810|ICAL_HUMAN Calpastatin OS=Homo sapiens OX=9606 GN=CAST PE=1 SV=4
9.26513	14.2027	14.7114	14.0281	0.50871	1.65989	-0.683297	3.36346		Q9BW62	KATNAL1	sp|Q9BW62|KATL1_HUMAN Katanin p60 ATPase-containing subunit A-like 1 OS=Homo sapiens OX=9606 GN=KATNAL1 PE=1 SV=1
9.00687	11.5476	11.4243	10.7419	-0.123234	0.210705	-0.682498	1.33844		Q9BUT9	FAM195A	sp|Q9BUT9|MCRI2_HUMAN MAPK regulated corepressor interacting protein 2 OS=Homo sapiens OX=9606 GN=MCRIP2 PE=1 SV=2
9.48315	12.8369	13.4745	12.7932	0.637671	1.66453	-0.681377	1.8586		O95630	STAMBP	sp|O95630|STABP_HUMAN STAM-binding protein OS=Homo sapiens OX=9606 GN=STAMBP PE=1 SV=1
12.6888	18.1435	18.2338	17.5555	0.0903131	0.549778	-0.678254	2.59725		Q12979	ABR	sp|Q12979|ABR_HUMAN Active breakpoint cluster region-related protein OS=Homo sapiens OX=9606 GN=ABR PE=2 SV=2
9.7172	12.3598	12.709	12.0319	0.349256	0.676259	-0.677134	3.66139		Q92541	RTF1	sp|Q92541|RTF1_HUMAN RNA polymerase-associated protein RTF1 homolog OS=Homo sapiens OX=9606 GN=RTF1 PE=1 SV=4
9.4643	15.4527	16.1405	15.4643	0.687782	2.04071	-0.676186	1.27039		P11413	G6PD	sp|P11413|G6PD_HUMAN Glucose-6-phosphate 1-dehydrogenase OS=Homo sapiens OX=9606 GN=G6PD PE=1 SV=4
12.1393	15.8495	16.2544	15.5834	0.404929	1.52009	-0.670968	2.08158		Q5VZK9	LRRC16A	sp|Q5VZK9|CARL1_HUMAN F-actin-uncapping protein LRRC16A OS=Homo sapiens OX=9606 GN=CARMIL1 PE=1 SV=1
12.8055	17.8424	18.4327	17.762	0.59031	2.96826	-0.670701	2.17946		P04150	NR3C1	sp|P04150|GCR_HUMAN Glucocorticoid receptor OS=Homo sapiens OX=9606 GN=NR3C1 PE=1 SV=1
9.68408	13.8338	14.3927	13.7243	0.558891	1.46456	-0.668415	1.82706		Q92974	ARHGEF2	sp|Q92974|ARHG2_HUMAN Rho guanine nucleotide exchange factor 2 OS=Homo sapiens OX=9606 GN=ARHGEF2 PE=1 SV=4
8.29729	9.66554	10.5863	9.91798	0.920803	0.861867	-0.66837	1.80808		O95433	AHSA1	sp|O95433|AHSA1_HUMAN Activator of 90 kDa heat shock protein ATPase homolog 1 OS=Homo sapiens OX=9606 GN=AHSA1 PE=1 SV=1
8.64961	12.4862	12.8743	12.2061	0.388082	0.479377	-0.66815	1.25295		Q8N1B4	VPS52	sp|Q8N1B4|VPS52_HUMAN Vacuolar protein sorting-associated protein 52 homolog OS=Homo sapiens OX=9606 GN=VPS52 PE=1 SV=1
8.68332	13.7209	13.9265	13.2586	0.205614	1.06545	-0.667876	1.21955		Q9P2I0	CPSF2	sp|Q9P2I0|CPSF2_HUMAN Cleavage and polyadenylation specificity factor subunit 2 OS=Homo sapiens OX=9606 GN=CPSF2 PE=1 SV=2
8.35302	15.6808	15.8028	15.135	0.122031	0.532343	-0.667816	1.24503		Q14847	LASP1	sp|Q14847|LASP1_HUMAN LIM and SH3 domain protein 1 OS=Homo sapiens OX=9606 GN=LASP1 PE=1 SV=2
9.0922	13.5317	13.8716	13.2042	0.339937	1.51281	-0.667409	2.7936		Q8TF40	FNIP1	sp|Q8TF40|FNIP1_HUMAN Folliculin-interacting protein 1 OS=Homo sapiens OX=9606 GN=FNIP1 PE=1 SV=3
10.1937	14.0686	14.3807	13.7167	0.312147	1.16598	-0.664036	1.57667		Q99460	PSMD1	sp|Q99460|PSMD1_HUMAN 26S proteasome non-ATPase regulatory subunit 1 OS=Homo sapiens OX=9606 GN=PSMD1 PE=1 SV=2
10.6105	16.4542	16.9781	16.3159	0.52393	2.75675	-0.662216	2.06157		P62495	ETF1	sp|P62495|ERF1_HUMAN Eukaryotic peptide chain release factor subunit 1 OS=Homo sapiens OX=9606 GN=ETF1 PE=1 SV=3
13.2922	17.6849	18.0204	17.3585	0.335465	2.36864	-0.661846	1.65256		P26640	VARS	sp|P26640|SYVC_HUMAN Valine--tRNA ligase OS=Homo sapiens OX=9606 GN=VARS PE=1 SV=4
10.1715	13.6418	14.0071	13.3472	0.365315	1.89002	-0.659904	2.09789		P05423	POLR3D	sp|P05423|RPC4_HUMAN DNA-directed RNA polymerase III subunit RPC4 OS=Homo sapiens OX=9606 GN=POLR3D PE=1 SV=2
9.43029	13.3444	14.1867	13.5278	0.84231	2.17765	-0.658879	2.20246		Q9NQT8	KIF13B	sp|Q9NQT8|KI13B_HUMAN Kinesin-like protein KIF13B OS=Homo sapiens OX=9606 GN=KIF13B PE=1 SV=2
8.96803	12.8634	13.4198	12.7634	0.556438	1.61615	-0.656437	1.48352		Q5T0F9	CC2D1B	sp|Q5T0F9|C2D1B_HUMAN Coiled-coil and C2 domain-containing protein 1B OS=Homo sapiens OX=9606 GN=CC2D1B PE=1 SV=1
8.83444	11.3538	11.8023	11.1467	0.448467	2.77887	-0.655631	1.16933		Q9BZ29	DOCK9	sp|Q9BZ29|DOCK9_HUMAN Dedicator of cytokinesis protein 9 OS=Homo sapiens OX=9606 GN=DOCK9 PE=1 SV=2
9.17262	12.8287	13.5244	12.8719	0.695658	3.1329	-0.65245	2.23329		Q9UPQ3	AGAP1	sp|Q9UPQ3|AGAP1_HUMAN Arf-GAP with GTPase, ANK repeat and PH domain-containing protein 1 OS=Homo sapiens OX=9606 GN=AGAP1 PE=1 SV=4
7.59939	12.0392	12.5659	11.9144	0.526746	0.705042	-0.651557	1.43608		Q9NVA2	Septin11	sp|Q9NVA2|SEP11_HUMAN Septin-11 OS=Homo sapiens OX=9606 GN=SEPT11 PE=1 SV=3
8.41839	15.9337	16.6442	15.9929	0.710555	2.60575	-0.651326	1.78807		Q5BKX5	C19orf54	sp|Q5BKX5|CS054_HUMAN UPF0692 protein C19orf54 OS=Homo sapiens OX=9606 GN=C19orf54 PE=1 SV=2
8.82161	11.2516	11.8774	11.2264	0.625844	1.54761	-0.651044	1.28883		Q96JP5	ZFP91	sp|Q96JP5|ZFP91_HUMAN E3 ubiquitin-protein ligase ZFP91 OS=Homo sapiens OX=9606 GN=ZFP91 PE=1 SV=1
13.0131	17.3597	18.114	17.4634	0.754265	2.18731	-0.650608	2.27599		Q6P996	PDXDC1	sp|Q6P996|PDXD1_HUMAN Pyridoxal-dependent decarboxylase domain-containing protein 1 OS=Homo sapiens OX=9606 GN=PDXDC1 PE=1 SV=2
9.83629	14.4917	15.1415	14.491	0.649826	1.14856	-0.650503	2.1951		Q96DU7	ITPKC	sp|Q96DU7|IP3KC_HUMAN Inositol-trisphosphate 3-kinase C OS=Homo sapiens OX=9606 GN=ITPKC PE=1 SV=1
10.3391	13.6492	13.8625	13.2151	0.213307	0.540891	-0.647353	0.990127		Q460N5	PARP14	sp|Q460N5|PAR14_HUMAN Protein mono-ADP-ribosyltransferase PARP14 OS=Homo sapiens OX=9606 GN=PARP14 PE=1 SV=3
11.9463	16.7875	17.2159	16.5702	0.428404	1.70932	-0.645647	2.28123		Q96P70	IPO9	sp|Q96P70|IPO9_HUMAN Importin-9 OS=Homo sapiens OX=9606 GN=IPO9 PE=1 SV=3
16.7057	21.0838	21.6491	21.0057	0.565274	3.87322	-0.643372	2.79496		P49327	FASN	sp|P49327|FAS_HUMAN Fatty acid synthase OS=Homo sapiens OX=9606 GN=FASN PE=1 SV=3
12.7143	16.8517	17.3708	16.7282	0.519168	1.52191	-0.642647	1.75024		Q92797	SYMPK	sp|Q92797|SYMPK_HUMAN Symplekin OS=Homo sapiens OX=9606 GN=SYMPK PE=1 SV=2
13.6101	17.88	18.1233	17.481	0.243307	1.08113	-0.642331	2.23579		Q14677	CLINT1	sp|Q14677|EPN4_HUMAN Clathrin interactor 1 OS=Homo sapiens OX=9606 GN=CLINT1 PE=1 SV=1
10.9329	16.1871	16.9531	16.3112	0.766031	2.37922	-0.641958	2.07728		Q86X10	RALGAPB	sp|Q86X10|RLGPB_HUMAN Ral GTPase-activating protein subunit beta OS=Homo sapiens OX=9606 GN=RALGAPB PE=1 SV=1
12.5503	15.0297	15.5663	14.9249	0.536624	4.05914	-0.641437	2.79193		P30307	CDC25C	sp|P30307|MPIP3_HUMAN M-phase inducer phosphatase 3 OS=Homo sapiens OX=9606 GN=CDC25C PE=1 SV=2
8.23536	15.6734	16.2237	15.5833	0.550347	3.17294	-0.640432	2.75206		Q13620;Q13619	CUL4B;CUL4A	sp|Q13620|CUL4B_HUMAN Cullin-4B OS=Homo sapiens OX=9606 GN=CUL4B PE=1 SV=4;sp|Q13619|CUL4A_HUMAN Cullin-4A OS=Homo sapiens OX=9606 GN=CUL4A PE=1 SV=3
8.87729	12.3374	12.9302	12.2909	0.592734	1.50442	-0.639279	1.87979		O75417	POLQ	sp|O75417|DPOLQ_HUMAN DNA polymerase theta OS=Homo sapiens OX=9606 GN=POLQ PE=1 SV=2
12.6231	17.4069	17.6438	17.0046	0.236929	1.25684	-0.639242	2.41038		Q9NYL9	TMOD3	sp|Q9NYL9|TMOD3_HUMAN Tropomodulin-3 OS=Homo sapiens OX=9606 GN=TMOD3 PE=1 SV=1
10.0377	15.8076	15.8559	15.2169	0.0483386	0.200411	-0.639055	2.66131		Q9H1A4	ANAPC1	sp|Q9H1A4|APC1_HUMAN Anaphase-promoting complex subunit 1 OS=Homo sapiens OX=9606 GN=ANAPC1 PE=1 SV=1
9.04659	16.1271	16.7641	16.126	0.637005	2.69183	-0.638085	2.78459		P22102	GART	sp|P22102|PUR2_HUMAN Trifunctional purine biosynthetic protein adenosine-3 OS=Homo sapiens OX=9606 GN=GART PE=1 SV=1
9.04587	10.7088	10.9774	10.3405	0.268556	0.282316	-0.636905	0.689742		P12277	CKB	sp|P12277|KCRB_HUMAN Creatine kinase B-type OS=Homo sapiens OX=9606 GN=CKB PE=1 SV=1
8.45795	12.5106	13.1245	12.4881	0.613889	2.41875	-0.636403	1.17065		O95757	HSPA4L	sp|O95757|HS74L_HUMAN Heat shock 70 kDa protein 4L OS=Homo sapiens OX=9606 GN=HSPA4L PE=1 SV=3
11.5637	13.934	14.0386	13.4028	0.10459	0.139765	-0.635772	1.53459		O14640;P54792	DVL1;DVL1P1	sp|O14640|DVL1_HUMAN Segment polarity protein dishevelled homolog DVL-1 OS=Homo sapiens OX=9606 GN=DVL1 PE=1 SV=2;sp|P54792|DVLP1_HUMAN Putative segment polarity protein dishevelled homolog DVL1P1 OS=Homo sapiens OX=9606 GN=DVL1P1 PE=5 SV=1
13.4857	19.8148	20.4281	19.7937	0.613269	1.97899	-0.63436	1.7851		Q9Y4P8	WIPI2	sp|Q9Y4P8|WIPI2_HUMAN WD repeat domain phosphoinositide-interacting protein 2 OS=Homo sapiens OX=9606 GN=WIPI2 PE=1 SV=1
9.46905	17.0966	17.6159	16.9844	0.519314	1.83585	-0.631521	1.40555		P53990	IST1	sp|P53990|IST1_HUMAN IST1 homolog OS=Homo sapiens OX=9606 GN=IST1 PE=1 SV=1
9.46909	18.2888	18.6017	17.9753	0.312934	1.95588	-0.626485	2.65711		O95359	TACC2	sp|O95359|TACC2_HUMAN Transforming acidic coiled-coil-containing protein 2 OS=Homo sapiens OX=9606 GN=TACC2 PE=1 SV=3
10.1576	13.8645	14.1296	13.5044	0.265155	1.36643	-0.625266	1.85769		Q9P260	KIAA1468	sp|Q9P260|RELCH_HUMAN RAB11-binding protein RELCH OS=Homo sapiens OX=9606 GN=RELCH PE=1 SV=2
13.8012	17.2714	17.8159	17.1927	0.544456	3.35511	-0.623175	1.78728		Q709C8	VPS13C	sp|Q709C8|VP13C_HUMAN Vacuolar protein sorting-associated protein 13C OS=Homo sapiens OX=9606 GN=VPS13C PE=1 SV=1
10.7296	12.2209	12.8469	12.2242	0.626069	1.75905	-0.622703	0.796692		P22392;P15531	NME2;NME1	sp|P22392|NDKB_HUMAN Nucleoside diphosphate kinase B OS=Homo sapiens OX=9606 GN=NME2 PE=1 SV=1;sp|P15531|NDKA_HUMAN Nucleoside diphosphate kinase A OS=Homo sapiens OX=9606 GN=NME1 PE=1 SV=1
8.67019	13.9251	14.4244	13.8059	0.499294	2.01532	-0.618474	1.73051		Q96S59	RANBP9	sp|Q96S59|RANB9_HUMAN Ran-binding protein 9 OS=Homo sapiens OX=9606 GN=RANBP9 PE=1 SV=1
8.17465	12.0105	12.6282	12.0102	0.617671	1.42284	-0.61803	1.65687		O43502	RAD51C	sp|O43502|RA51C_HUMAN DNA repair protein RAD51 homolog 3 OS=Homo sapiens OX=9606 GN=RAD51C PE=1 SV=1
9.21705	12.4576	12.9591	12.342	0.501533	1.88319	-0.617188	1.58513		Q9Y314	NOSIP	sp|Q9Y314|NOSIP_HUMAN Nitric oxide synthase-interacting protein OS=Homo sapiens OX=9606 GN=NOSIP PE=1 SV=1
9.09062	17.3996	18.0941	17.4801	0.6945	2.82374	-0.613965	2.93588		Q8WTW3	COG1	sp|Q8WTW3|COG1_HUMAN Conserved oligomeric Golgi complex subunit 1 OS=Homo sapiens OX=9606 GN=COG1 PE=1 SV=1
10.4	13.4067	13.5177	12.9042	0.111059	0.244173	-0.613524	1.51099		O95619	YEATS4	sp|O95619|YETS4_HUMAN YEATS domain-containing protein 4 OS=Homo sapiens OX=9606 GN=YEATS4 PE=1 SV=1
9.72795	15.911	16.5089	15.8967	0.59789	1.74645	-0.6122	1.63677		Q9NRN7	AASDHPPT	sp|Q9NRN7|ADPPT_HUMAN L-aminoadipate-semialdehyde dehydrogenase-phosphopantetheinyl transferase OS=Homo sapiens OX=9606 GN=AASDHPPT PE=1 SV=2
12.3908	18.1327	18.5156	17.9045	0.382898	1.3708	-0.611143	1.72572		Q6ZSR9		sp|Q6ZSR9|YJ005_HUMAN Uncharacterized protein FLJ45252 OS=Homo sapiens OX=9606 PE=2 SV=2
15.2864	19.8447	20.2648	19.6555	0.420108	1.77398	-0.609261	3.17259		Q2NKX8	ERCC6L	sp|Q2NKX8|ERC6L_HUMAN DNA excision repair protein ERCC-6-like OS=Homo sapiens OX=9606 GN=ERCC6L PE=1 SV=1
8.70126	11.7166	12.1659	11.5573	0.449271	0.962558	-0.608556	1.03309		Q76I76	SSH2	sp|Q76I76|SSH2_HUMAN Protein phosphatase Slingshot homolog 2 OS=Homo sapiens OX=9606 GN=SSH2 PE=1 SV=1
11.7146	14.1193	14.6568	14.05	0.537404	2.05238	-0.606782	1.60667		P54136	RARS	sp|P54136|SYRC_HUMAN Arginine--tRNA ligase, cytoplasmic OS=Homo sapiens OX=9606 GN=RARS PE=1 SV=2
15.3015	18.9335	19.0014	18.3954	0.0679348	0.0670143	-0.605992	2.65666		Q99707	MTR	sp|Q99707|METH_HUMAN Methionine synthase OS=Homo sapiens OX=9606 GN=MTR PE=1 SV=2
9.78701	15.8642	16.2161	15.6102	0.35186	0.874847	-0.605863	2.28506		Q8N6H7	ARFGAP2	sp|Q8N6H7|ARFG2_HUMAN ADP-ribosylation factor GTPase-activating protein 2 OS=Homo sapiens OX=9606 GN=ARFGAP2 PE=1 SV=1
10.1065	16.2386	16.443	15.8381	0.204363	2.29252	-0.604852	1.7783		Q9UBD5	ORC3	sp|Q9UBD5|ORC3_HUMAN Origin recognition complex subunit 3 OS=Homo sapiens OX=9606 GN=ORC3 PE=1 SV=1
8.69413	13.1922	13.7304	13.1258	0.538197	2.91055	-0.604618	2.26378		Q7L1T6	CYB5R4	sp|Q7L1T6|NB5R4_HUMAN Cytochrome b5 reductase 4 OS=Homo sapiens OX=9606 GN=CYB5R4 PE=1 SV=1
12.812	16.3591	17.0118	16.4077	0.652643	3.187	-0.604063	2.50669		Q7Z460	CLASP1	sp|Q7Z460|CLAP1_HUMAN CLIP-associating protein 1 OS=Homo sapiens OX=9606 GN=CLASP1 PE=1 SV=1
10.4343	13.4907	13.8699	13.266	0.379221	1.05468	-0.603952	1.17521		P41091;Q2VIR3	EIF2S3;EIF2S3L	sp|P41091|IF2G_HUMAN Eukaryotic translation initiation factor 2 subunit 3 OS=Homo sapiens OX=9606 GN=EIF2S3 PE=1 SV=3;sp|Q2VIR3|IF2GL_HUMAN Eukaryotic translation initiation factor 2 subunit 3B OS=Homo sapiens OX=9606 GN=EIF2S3B PE=2 SV=2
9.28453	14.0741	14.7689	14.1682	0.694717	4.04371	-0.600649	2.20422		Q9C0B7	TANGO6	sp|Q9C0B7|TNG6_HUMAN Transport and Golgi organization protein 6 homolog OS=Homo sapiens OX=9606 GN=TANGO6 PE=1 SV=2
13.5317	18.2895	18.8192	18.2193	0.529695	3.23271	-0.599876	2.60797		Q9C0D5	TANC1	sp|Q9C0D5|TANC1_HUMAN Protein TANC1 OS=Homo sapiens OX=9606 GN=TANC1 PE=1 SV=3
10.8968	16.1239	16.5134	15.9138	0.389519	2.44529	-0.599582	2.31793		Q9Y6Y8	SEC23IP	sp|Q9Y6Y8|S23IP_HUMAN SEC23-interacting protein OS=Homo sapiens OX=9606 GN=SEC23IP PE=1 SV=1
9.13684	13.26	13.8803	13.2828	0.62031	1.80866	-0.597544	2.19006		Q96JH7	VCPIP1	sp|Q96JH7|VCIP1_HUMAN Deubiquitinating protein VCIP135 OS=Homo sapiens OX=9606 GN=VCPIP1 PE=1 SV=2
10.1986	15.5056	15.8233	15.2285	0.317744	1.05221	-0.594761	1.86781		Q8ND24	RNF214	sp|Q8ND24|RN214_HUMAN RING finger protein 214 OS=Homo sapiens OX=9606 GN=RNF214 PE=1 SV=2
13.2383	16.101	16.6694	16.0757	0.568452	2.79934	-0.593788	4.10466		P53396	ACLY	sp|P53396|ACLY_HUMAN ATP-citrate synthase OS=Homo sapiens OX=9606 GN=ACLY PE=1 SV=3
12.0914	15.9879	16.5094	15.9174	0.521471	1.4426	-0.592019	1.88922		Q8TDJ6	DMXL2	sp|Q8TDJ6|DMXL2_HUMAN DmX-like protein 2 OS=Homo sapiens OX=9606 GN=DMXL2 PE=1 SV=2
12.8195	15.6589	16.3206	15.7294	0.661676	2.04416	-0.591235	2.73936		Q8WUH6	TMEM263	sp|Q8WUH6|TM263_HUMAN Transmembrane protein 263 OS=Homo sapiens OX=9606 GN=TMEM263 PE=1 SV=1
12.4788	16.9336	17.341	16.7499	0.40741	1.29842	-0.591113	1.35295		Q92973	TNPO1	sp|Q92973|TNPO1_HUMAN Transportin-1 OS=Homo sapiens OX=9606 GN=TNPO1 PE=1 SV=2
9.64157	12.6289	13.0832	12.4944	0.454323	2.14621	-0.588879	1.91662		Q9Y5Q8	GTF3C5	sp|Q9Y5Q8|TF3C5_HUMAN General transcription factor 3C polypeptide 5 OS=Homo sapiens OX=9606 GN=GTF3C5 PE=1 SV=2
9.10578	12.3624	12.4105	11.8221	0.0480908	0.0627074	-0.588333	0.779993		Q13099	IFT88	sp|Q13099|IFT88_HUMAN Intraflagellar transport protein 88 homolog OS=Homo sapiens OX=9606 GN=IFT88 PE=1 SV=2
8.4519	11.4071	11.9734	11.3858	0.566318	2.33363	-0.587596	1.7127		Q7Z3B4	NUP54	sp|Q7Z3B4|NUP54_HUMAN Nucleoporin p54 OS=Homo sapiens OX=9606 GN=NUP54 PE=1 SV=2
13.1519	16.9981	17.5234	16.936	0.525314	2.78748	-0.587387	1.98828		Q15418	RPS6KA1	sp|Q15418|KS6A1_HUMAN Ribosomal protein S6 kinase alpha-1 OS=Homo sapiens OX=9606 GN=RPS6KA1 PE=1 SV=2
9.03964	13.5684	13.7916	13.2043	0.223184	0.394082	-0.587314	3.64286		Q8WWW0	RASSF5	sp|Q8WWW0|RASF5_HUMAN Ras association domain-containing protein 5 OS=Homo sapiens OX=9606 GN=RASSF5 PE=1 SV=1
10.5459	16.5977	16.9144	16.3277	0.316693	0.942482	-0.586709	3.00914		Q9UPZ3	HPS5	sp|Q9UPZ3|HPS5_HUMAN Hermansky-Pudlak syndrome 5 protein OS=Homo sapiens OX=9606 GN=HPS5 PE=1 SV=2
8.61964	15.661	16.0605	15.4744	0.399418	1.2258	-0.586089	1.85766		Q9Y448	KNSTRN	sp|Q9Y448|SKAP_HUMAN Small kinetochore-associated protein OS=Homo sapiens OX=9606 GN=KNSTRN PE=1 SV=2
9.09667	16.2529	16.7081	16.1229	0.455202	3.13529	-0.585231	3.26305		Q15750	TAB1	sp|Q15750|TAB1_HUMAN TGF-beta-activated kinase 1 and MAP3K7-binding protein 1 OS=Homo sapiens OX=9606 GN=TAB1 PE=1 SV=1
12.0258	15.3832	15.7676	15.1828	0.384385	2.1991	-0.58478	1.81881		P48643	CCT5	sp|P48643|TCPE_HUMAN T-complex protein 1 subunit epsilon OS=Homo sapiens OX=9606 GN=CCT5 PE=1 SV=1
13.324	16.6384	17.1756	16.591	0.537198	1.59162	-0.584634	1.71932		P11171	EPB41	sp|P11171|41_HUMAN Protein 4.1 OS=Homo sapiens OX=9606 GN=EPB41 PE=1 SV=4
10.5118	14.9709	15.453	14.8701	0.482169	2.09476	-0.582884	1.66524		Q9BVA0	KATNB1	sp|Q9BVA0|KTNB1_HUMAN Katanin p80 WD40 repeat-containing subunit B1 OS=Homo sapiens OX=9606 GN=KATNB1 PE=1 SV=1
9.03464	11.4147	12.2463	11.6643	0.831605	0.736908	-0.581946	1.68153		Q9UQL6;P56524;Q9UKV0	HDAC5;HDAC4;HDAC9	sp|Q9UQL6|HDAC5_HUMAN Histone deacetylase 5 OS=Homo sapiens OX=9606 GN=HDAC5 PE=1 SV=2;sp|P56524|HDAC4_HUMAN Histone deacetylase 4 OS=Homo sapiens OX=9606 GN=HDAC4 PE=1 SV=3;sp|Q9UKV0|HDAC9_HUMAN Histone deacetylase 9 OS=Homo sapiens OX=9606 GN=HDAC9 PE=1
9.85203	16.8072	17.2155	16.6336	0.408282	1.25103	-0.581888	3.69663		Q9Y4E8	USP15	sp|Q9Y4E8|UBP15_HUMAN Ubiquitin carboxyl-terminal hydrolase 15 OS=Homo sapiens OX=9606 GN=USP15 PE=1 SV=3
12.0852	16.4528	17.0046	16.423	0.551865	2.39479	-0.581575	2.35078		Q68EM7	ARHGAP17	sp|Q68EM7|RHG17_HUMAN Rho GTPase-activating protein 17 OS=Homo sapiens OX=9606 GN=ARHGAP17 PE=1 SV=1
9.36154	15.1578	15.5397	14.959	0.381962	0.904982	-0.580722	1.19184		Q12830	BPTF	sp|Q12830|BPTF_HUMAN Nucleosome-remodeling factor subunit BPTF OS=Homo sapiens OX=9606 GN=BPTF PE=1 SV=3
9.05644	11.7342	12.4313	11.8508	0.697047	1.14046	-0.580432	1.34543		Q13137	CALCOCO2	sp|Q13137|CACO2_HUMAN Calcium-binding and coiled-coil domain-containing protein 2 OS=Homo sapiens OX=9606 GN=CALCOCO2 PE=1 SV=1
8.82458	12.3715	11.5245	10.9444	-0.846944	5.01771	-0.58016	0.29127		Q8N6V9	TEX9	sp|Q8N6V9|TEX9_HUMAN Testis-expressed protein 9 OS=Homo sapiens OX=9606 GN=TEX9 PE=1 SV=1
10.7977	12.769	13.2092	12.6294	0.440176	0.801943	-0.579758	1.93631		P51003;Q9NRJ5	PAPOLA;PAPOLB	sp|P51003|PAPOA_HUMAN Poly(A) polymerase alpha OS=Homo sapiens OX=9606 GN=PAPOLA PE=1 SV=4;sp|Q9NRJ5|PAPOB_HUMAN Poly(A) polymerase beta OS=Homo sapiens OX=9606 GN=PAPOLB PE=2 SV=1
8.30629	11.4928	11.5368	10.9595	0.0440577	0.0785108	-0.577331	0.98626		Q13435	SF3B2	sp|Q13435|SF3B2_HUMAN Splicing factor 3B subunit 2 OS=Homo sapiens OX=9606 GN=SF3B2 PE=1 SV=2
12.5703	15.445	15.6024	15.0259	0.157317	0.402735	-0.576419	1.9387		O00151	PDLIM1	sp|O00151|PDLI1_HUMAN PDZ and LIM domain protein 1 OS=Homo sapiens OX=9606 GN=PDLIM1 PE=1 SV=4
14.5825	19.6859	20.1551	19.5833	0.46917	2.66722	-0.571787	2.17747		O00203	AP3B1	sp|O00203|AP3B1_HUMAN AP-3 complex subunit beta-1 OS=Homo sapiens OX=9606 GN=AP3B1 PE=1 SV=3
13.9534	20.0946	20.5237	19.9521	0.429078	3.43625	-0.571593	4.23524		P57737	CORO7	sp|P57737|CORO7_HUMAN Coronin-7 OS=Homo sapiens OX=9606 GN=CORO7 PE=1 SV=2
9.0267	15.0742	15.4082	14.8375	0.334006	1.70016	-0.570699	2.54303		P34932	HSPA4	sp|P34932|HSP74_HUMAN Heat shock 70 kDa protein 4 OS=Homo sapiens OX=9606 GN=HSPA4 PE=1 SV=4
12.7032	17.9587	18.1784	17.6079	0.219723	1.25604	-0.570493	2.55222		O00443	PIK3C2A	sp|O00443|P3C2A_HUMAN Phosphatidylinositol 4-phosphate 3-kinase C2 domain-containing subunit alpha OS=Homo sapiens OX=9606 GN=PIK3C2A PE=1 SV=2
9.15561	14.6094	15.4159	14.8455	0.80645	2.19694	-0.570369	2.11088		P04083	ANXA1	sp|P04083|ANXA1_HUMAN Annexin A1 OS=Homo sapiens OX=9606 GN=ANXA1 PE=1 SV=2
10.5798	14.5707	15.1604	14.5901	0.589709	2.46688	-0.570316	1.10409		O60664	PLIN3	sp|O60664|PLIN3_HUMAN Perilipin-3 OS=Homo sapiens OX=9606 GN=PLIN3 PE=1 SV=3
13.4676	18.1646	18.5077	17.94	0.343055	2.18814	-0.567646	2.88927		Q9Y3P9	RABGAP1	sp|Q9Y3P9|RBGP1_HUMAN Rab GTPase-activating protein 1 OS=Homo sapiens OX=9606 GN=RABGAP1 PE=1 SV=3
11.8079	16.2119	16.7853	16.218	0.573402	2.56841	-0.567335	1.42189		P10398	ARAF	sp|P10398|ARAF_HUMAN Serine/threonine-protein kinase A-Raf OS=Homo sapiens OX=9606 GN=ARAF PE=1 SV=2
11.1552	13.8303	14.4141	13.8477	0.583795	1.26837	-0.566475	1.51736		Q00526;P24941	CDK3;CDK2	sp|Q00526|CDK3_HUMAN Cyclin-dependent kinase 3 OS=Homo sapiens OX=9606 GN=CDK3 PE=1 SV=1;sp|P24941|CDK2_HUMAN Cyclin-dependent kinase 2 OS=Homo sapiens OX=9606 GN=CDK2 PE=1 SV=2
16.3292	21.316	22.2512	21.6851	0.935176	3.82967	-0.566067	5.0415		Q9UM54	MYO6	sp|Q9UM54|MYO6_HUMAN Unconventional myosin-VI OS=Homo sapiens OX=9606 GN=MYO6 PE=1 SV=4
9.17994	14.716	15.519	14.9532	0.80295	2.18482	-0.56582	1.81752		Q07617	SPAG1	sp|Q07617|SPAG1_HUMAN Sperm-associated antigen 1 OS=Homo sapiens OX=9606 GN=SPAG1 PE=1 SV=3
10.2297	16.3265	16.7997	16.2349	0.47319	1.67868	-0.564799	1.51773		Q13325	IFIT5	sp|Q13325|IFIT5_HUMAN Interferon-induced protein with tetratricopeptide repeats 5 OS=Homo sapiens OX=9606 GN=IFIT5 PE=1 SV=1
10.731	16.528	16.8853	16.3226	0.357333	2.02182	-0.562712	1.8875		O43237	DYNC1LI2	sp|O43237|DC1L2_HUMAN Cytoplasmic dynein 1 light intermediate chain 2 OS=Homo sapiens OX=9606 GN=DYNC1LI2 PE=1 SV=1
11.3477	17.3961	17.7138	17.1535	0.317723	1.497	-0.560393	1.60112		Q9BX63	BRIP1	sp|Q9BX63|FANCJ_HUMAN Fanconi anemia group J protein OS=Homo sapiens OX=9606 GN=BRIP1 PE=1 SV=2
11.2682	15.0972	15.4216	14.8617	0.324411	1.56164	-0.559919	1.99995		Q9H7D0;Q14185	DOCK5;DOCK1	sp|Q9H7D0|DOCK5_HUMAN Dedicator of cytokinesis protein 5 OS=Homo sapiens OX=9606 GN=DOCK5 PE=1 SV=3;sp|Q14185|DOCK1_HUMAN Dedicator of cytokinesis protein 1 OS=Homo sapiens OX=9606 GN=DOCK1 PE=1 SV=2
12.3444	16.8656	17.0119	16.4528	0.146276	0.364291	-0.55907	3.26019		O75643	SNRNP200	sp|O75643|U520_HUMAN U5 small nuclear ribonucleoprotein 200 kDa helicase OS=Homo sapiens OX=9606 GN=SNRNP200 PE=1 SV=2
10.853	14.0403	14.6589	14.1002	0.618627	1.92874	-0.558762	1.36128		O15144	ARPC2	sp|O15144|ARPC2_HUMAN Actin-related protein 2/3 complex subunit 2 OS=Homo sapiens OX=9606 GN=ARPC2 PE=1 SV=1
9.32015	12.0229	12.4295	11.8713	0.406645	2.52032	-0.558279	1.94025		Q9Y2Z2	MTO1	sp|Q9Y2Z2|MTO1_HUMAN Protein MTO1 homolog, mitochondrial OS=Homo sapiens OX=9606 GN=MTO1 PE=1 SV=2
12.2823	16.5292	17.0096	16.4521	0.480381	1.2895	-0.557456	1.61716		P63244	GNB2L1	sp|P63244|RACK1_HUMAN Receptor of activated protein C kinase 1 OS=Homo sapiens OX=9606 GN=RACK1 PE=1 SV=3
8.25831	15.9527	16.239	15.6827	0.286357	1.06973	-0.556313	0.661577		Q9UQN3	CHMP2B	sp|Q9UQN3|CHM2B_HUMAN Charged multivesicular body protein 2b OS=Homo sapiens OX=9606 GN=CHMP2B PE=1 SV=1
9.17167	11.0387	11.3192	10.7632	0.280527	0.233342	-0.556023	0.359995		Q96RL1	UIMC1	sp|Q96RL1|UIMC1_HUMAN BRCA1-A complex subunit RAP80 OS=Homo sapiens OX=9606 GN=UIMC1 PE=1 SV=2
11.1591	15.3591	15.5181	14.965	0.158939	0.374972	-0.553026	1.11652		P42694	HELZ	sp|P42694|HELZ_HUMAN Probable helicase with zinc finger domain OS=Homo sapiens OX=9606 GN=HELZ PE=1 SV=2
8.86861	15.3008	15.5472	14.9958	0.246333	1.16241	-0.551367	1.48268		Q5SWA1	PPP1R15B	sp|Q5SWA1|PR15B_HUMAN Protein phosphatase 1 regulatory subunit 15B OS=Homo sapiens OX=9606 GN=PPP1R15B PE=1 SV=1
11.5927	14.91	15.277	14.7262	0.367052	1.6577	-0.550788	1.52932		P22314	UBA1	sp|P22314|UBA1_HUMAN Ubiquitin-like modifier-activating enzyme 1 OS=Homo sapiens OX=9606 GN=UBA1 PE=1 SV=3
10.5388	15.0419	15.596	15.0463	0.554109	2.53055	-0.54973	1.83295		Q13459	MYO9B	sp|Q13459|MYO9B_HUMAN Unconventional myosin-IXb OS=Homo sapiens OX=9606 GN=MYO9B PE=1 SV=3
8.86982	15.7196	15.9672	15.4189	0.247583	1.21871	-0.548219	2.60937		Q53SF7	COBLL1	sp|Q53SF7|COBL1_HUMAN Cordon-bleu protein-like 1 OS=Homo sapiens OX=9606 GN=COBLL1 PE=1 SV=2
11.7609	16.3511	16.1952	15.6473	-0.155876	0.918516	-0.5479	2.63896		Q14678	KANK1	sp|Q14678|KANK1_HUMAN KN motif and ankyrin repeat domain-containing protein 1 OS=Homo sapiens OX=9606 GN=KANK1 PE=1 SV=3
10.6654	13.7045	14.1229	13.5753	0.418482	1.40371	-0.547601	2.72189		P41229;Q9BY66	KDM5C;KDM5D	sp|P41229|KDM5C_HUMAN Lysine-specific demethylase 5C OS=Homo sapiens OX=9606 GN=KDM5C PE=1 SV=2;sp|Q9BY66|KDM5D_HUMAN Lysine-specific demethylase 5D OS=Homo sapiens OX=9606 GN=KDM5D PE=1 SV=2
13.424	15.7664	16.7733	16.2266	1.00683	4.3407	-0.546615	2.25241		Q9UEY8	ADD3	sp|Q9UEY8|ADDG_HUMAN Gamma-adducin OS=Homo sapiens OX=9606 GN=ADD3 PE=1 SV=1
9.72634	16.2864	16.8277	16.2817	0.541268	1.64943	-0.54601	1.5256		O00429	DNM1L	sp|O00429|DNM1L_HUMAN Dynamin-1-like protein OS=Homo sapiens OX=9606 GN=DNM1L PE=1 SV=2
13.2736	17.1854	17.6384	17.0927	0.452974	2.3453	-0.545672	1.88322		Q9Y613	FHOD1	sp|Q9Y613|FHOD1_HUMAN FH1/FH2 domain-containing protein 1 OS=Homo sapiens OX=9606 GN=FHOD1 PE=1 SV=3
8.7636	13.5559	13.7987	13.2547	0.242798	1.30183	-0.54406	2.20323		Q14151	SAFB2	sp|Q14151|SAFB2_HUMAN Scaffold attachment factor B2 OS=Homo sapiens OX=9606 GN=SAFB2 PE=1 SV=1
8.30745	15.139	15.8032	15.2601	0.664163	1.90787	-0.543086	1.23101		Q9UHD1	CHORDC1	sp|Q9UHD1|CHRD1_HUMAN Cysteine and histidine-rich domain-containing protein 1 OS=Homo sapiens OX=9606 GN=CHORDC1 PE=1 SV=2
12.8788	16.4484	16.979	16.436	0.530587	1.28569	-0.542975	1.56862		O43865	AHCYL1	sp|O43865|SAHH2_HUMAN S-adenosylhomocysteine hydrolase-like protein 1 OS=Homo sapiens OX=9606 GN=AHCYL1 PE=1 SV=2
10.8001	15.1566	15.3803	14.8378	0.223697	1.76649	-0.542467	1.98118		Q5T0N5	FNBP1L	sp|Q5T0N5|FBP1L_HUMAN Formin-binding protein 1-like OS=Homo sapiens OX=9606 GN=FNBP1L PE=1 SV=3
9.9856	12.5778	13.3193	12.777	0.741535	1.61863	-0.542286	2.00087		Q15185	PTGES3	sp|Q15185|TEBP_HUMAN Prostaglandin E synthase 3 OS=Homo sapiens OX=9606 GN=PTGES3 PE=1 SV=1
9.3656	14.9792	15.808	15.2658	0.82876	1.62664	-0.542116	1.50894		Q9Y217	MTMR6	sp|Q9Y217|MTMR6_HUMAN Myotubularin-related protein 6 OS=Homo sapiens OX=9606 GN=MTMR6 PE=1 SV=3
8.70765	13.6416	14.0047	13.4629	0.363076	1.38574	-0.541775	1.16341		Q9H0B6	KLC2	sp|Q9H0B6|KLC2_HUMAN Kinesin light chain 2 OS=Homo sapiens OX=9606 GN=KLC2 PE=1 SV=1
10.0982	16.8581	17.1118	16.5705	0.253641	0.90853	-0.541281	1.54047		O15397	IPO8	sp|O15397|IPO8_HUMAN Importin-8 OS=Homo sapiens OX=9606 GN=IPO8 PE=1 SV=2
9.45081	13.7275	14.3562	13.815	0.628785	1.89329	-0.541239	1.4074		Q6GQQ9	OTUD7B	sp|Q6GQQ9|OTU7B_HUMAN OTU domain-containing protein 7B OS=Homo sapiens OX=9606 GN=OTUD7B PE=1 SV=1
10.2485	17.1247	17.477	16.9359	0.352347	1.12024	-0.541134	1.51078		Q9H3R5	CENPH	sp|Q9H3R5|CENPH_HUMAN Centromere protein H OS=Homo sapiens OX=9606 GN=CENPH PE=1 SV=1
13.9998	17.8504	18.2936	17.7528	0.443225	2.23957	-0.540831	2.14267		Q9HBF4	ZFYVE1	sp|Q9HBF4|ZFYV1_HUMAN Zinc finger FYVE domain-containing protein 1 OS=Homo sapiens OX=9606 GN=ZFYVE1 PE=1 SV=1
9.29413	12.761	13.2863	12.7476	0.525306	1.55069	-0.538706	1.82435		Q9UPT9;Q70EK9	USP22;USP51	sp|Q9UPT9|UBP22_HUMAN Ubiquitin carboxyl-terminal hydrolase 22 OS=Homo sapiens OX=9606 GN=USP22 PE=1 SV=2;sp|Q70EK9|UBP51_HUMAN Ubiquitin carboxyl-terminal hydrolase 51 OS=Homo sapiens OX=9606 GN=USP51 PE=1 SV=1
8.23678	13.558	14.0196	13.4828	0.46164	0.390306	-0.536848	1.12786		Q9UJY4	GGA2	sp|Q9UJY4|GGA2_HUMAN ADP-ribosylation factor-binding protein GGA2 OS=Homo sapiens OX=9606 GN=GGA2 PE=1 SV=3
11.252	17.8245	18.1047	17.569	0.280167	2.09046	-0.535718	2.06353		Q8NDI1	EHBP1	sp|Q8NDI1|EHBP1_HUMAN EH domain-binding protein 1 OS=Homo sapiens OX=9606 GN=EHBP1 PE=1 SV=3
11.5971	17.8303	18.4449	17.9097	0.614587	3.13619	-0.535223	1.24568		Q00013	MPP1	sp|Q00013|EM55_HUMAN 55 kDa erythrocyte membrane protein OS=Homo sapiens OX=9606 GN=MPP1 PE=1 SV=2
11.6286	16.9027	17.4306	16.8962	0.52796	1.59618	-0.534423	3.77505		Q8IYD1	GSPT2	sp|Q8IYD1|ERF3B_HUMAN Eukaryotic peptide chain release factor GTP-binding subunit ERF3B OS=Homo sapiens OX=9606 GN=GSPT2 PE=1 SV=2
9.43786	14.2672	14.2169	13.6849	-0.0502864	0.0700071	-0.531986	0.648704		Q14CM0	FRMPD4	sp|Q14CM0|FRPD4_HUMAN FERM and PDZ domain-containing protein 4 OS=Homo sapiens OX=9606 GN=FRMPD4 PE=1 SV=1
9.69574	11.3385	11.9135	11.3816	0.574986	1.11984	-0.53195	0.771089		P18074	ERCC2	sp|P18074|ERCC2_HUMAN General transcription and DNA repair factor IIH helicase subunit XPD OS=Homo sapiens OX=9606 GN=ERCC2 PE=1 SV=1
8.9382	15.6658	16.2256	15.694	0.559771	2.98145	-0.531581	2.12613		Q8N5M4	TTC9C	sp|Q8N5M4|TTC9C_HUMAN Tetratricopeptide repeat protein 9C OS=Homo sapiens OX=9606 GN=TTC9C PE=1 SV=1
11.0467	16.0565	16.5173	15.9858	0.460807	1.83489	-0.531534	1.30246		Q8NHV4	NEDD1	sp|Q8NHV4|NEDD1_HUMAN Protein NEDD1 OS=Homo sapiens OX=9606 GN=NEDD1 PE=1 SV=1
11.1493	16.7997	17.3145	16.7839	0.514879	2.15752	-0.530665	1.98489		Q9Y6K9	IKBKG	sp|Q9Y6K9|NEMO_HUMAN NF-kappa-B essential modulator OS=Homo sapiens OX=9606 GN=IKBKG PE=1 SV=2
9.1806	15.3329	16.2235	15.693	0.890552	1.69915	-0.530429	1.1866		Q66K74	MAP1S	sp|Q66K74|MAP1S_HUMAN Microtubule-associated protein 1S OS=Homo sapiens OX=9606 GN=MAP1S PE=1 SV=2
11.4166	16.5669	16.9028	16.3749	0.33591	1.11182	-0.527918	2.63736		Q9UKF6	CPSF3	sp|Q9UKF6|CPSF3_HUMAN Cleavage and polyadenylation specificity factor subunit 3 OS=Homo sapiens OX=9606 GN=CPSF3 PE=1 SV=1
10.914	14.2295	14.2833	13.7555	0.0538114	0.133395	-0.527796	1.31854		Q86YA3	ZGRF1	sp|Q86YA3|ZGRF1_HUMAN Protein ZGRF1 OS=Homo sapiens OX=9606 GN=ZGRF1 PE=1 SV=3
9.18246	14.2036	14.5284	14.0007	0.324741	1.11147	-0.527698	1.97895		Q13574	DGKZ	sp|Q13574|DGKZ_HUMAN Diacylglycerol kinase zeta OS=Homo sapiens OX=9606 GN=DGKZ PE=1 SV=3
8.60835	17.7654	17.7517	17.2243	-0.0136756	0.0292084	-0.527449	1.36751		Q93045	STMN2	sp|Q93045|STMN2_HUMAN Stathmin-2 OS=Homo sapiens OX=9606 GN=STMN2 PE=1 SV=3
10.6843	14.713	14.866	14.3397	0.153023	0.481516	-0.526347	1.27646		Q9UBF2;Q92521	COPG2;PIGB	sp|Q9UBF2|COPG2_HUMAN Coatomer subunit gamma-2 OS=Homo sapiens OX=9606 GN=COPG2 PE=1 SV=1;sp|Q92521|PIGB_HUMAN GPI mannosyltransferase 3 OS=Homo sapiens OX=9606 GN=PIGB PE=1 SV=1
9.01764	15.7671	15.9072	15.381	0.140072	0.803781	-0.52622	2.34865		Q9UHX1	PUF60	sp|Q9UHX1|PUF60_HUMAN Poly(U)-binding-splicing factor PUF60 OS=Homo sapiens OX=9606 GN=PUF60 PE=1 SV=1
9.74871	15.4688	15.7967	15.2714	0.327881	2.34599	-0.525303	2.09736		Q6BDS2	UHRF1BP1	sp|Q6BDS2|URFB1_HUMAN UHRF1-binding protein 1 OS=Homo sapiens OX=9606 GN=UHRF1BP1 PE=1 SV=1
8.6639	14.0803	14.4498	13.9247	0.369562	1.07257	-0.525106	1.42724		Q8IWZ6	BBS7	sp|Q8IWZ6|BBS7_HUMAN Bardet-Biedl syndrome 7 protein OS=Homo sapiens OX=9606 GN=BBS7 PE=1 SV=2
11.5062	16.4888	16.9956	16.4716	0.506821	3.76562	-0.524012	2.53048		P50851	LRBA	sp|P50851|LRBA_HUMAN Lipopolysaccharide-responsive and beige-like anchor protein OS=Homo sapiens OX=9606 GN=LRBA PE=1 SV=4
9.80879	15.6979	15.8699	15.3464	0.17206	0.698634	-0.523528	2.05851		Q9GZZ1	NAA50	sp|Q9GZZ1|NAA50_HUMAN N-alpha-acetyltransferase 50 OS=Homo sapiens OX=9606 GN=NAA50 PE=1 SV=1
10.0274	14.0376	14.4684	13.9455	0.430793	1.26297	-0.522903	1.27955		Q6F5E8	RLTPR	sp|Q6F5E8|CARL2_HUMAN Capping protein, Arp2/3 and myosin-I linker protein 2 OS=Homo sapiens OX=9606 GN=CARMIL2 PE=1 SV=2
13.2828	17.8945	18.7902	18.2681	0.895716	4.02349	-0.522072	1.85972		Q9ULW0	TPX2	sp|Q9ULW0|TPX2_HUMAN Targeting protein for Xklp2 OS=Homo sapiens OX=9606 GN=TPX2 PE=1 SV=2
9.67912	12.8563	12.983	12.4613	0.126763	0.398381	-0.521784	1.42291		Q9Y4K4	MAP4K5	sp|Q9Y4K4|M4K5_HUMAN Mitogen-activated protein kinase kinase kinase kinase 5 OS=Homo sapiens OX=9606 GN=MAP4K5 PE=1 SV=2
9.75582	14.1629	14.5993	14.0777	0.436403	1.38194	-0.521641	0.87675		P51812;Q9UK32	RPS6KA3;RPS6KA6	sp|P51812|KS6A3_HUMAN Ribosomal protein S6 kinase alpha-3 OS=Homo sapiens OX=9606 GN=RPS6KA3 PE=1 SV=1;sp|Q9UK32|KS6A6_HUMAN Ribosomal protein S6 kinase alpha-6 OS=Homo sapiens OX=9606 GN=RPS6KA6 PE=1 SV=1
11.9224	19.23	20	19.4791	0.770046	3.67196	-0.520943	1.76295		Q14195	DPYSL3	sp|Q14195|DPYL3_HUMAN Dihydropyrimidinase-related protein 3 OS=Homo sapiens OX=9606 GN=DPYSL3 PE=1 SV=1
10.1321	16.076	16.0888	15.5679	0.0128397	0.0744373	-0.520893	2.23808		O75962	TRIO	sp|O75962|TRIO_HUMAN Triple functional domain protein OS=Homo sapiens OX=9606 GN=TRIO PE=1 SV=2
9.09996	13.2279	13.6395	13.1189	0.411675	2.58592	-0.520611	2.29565		Q8WXX5	DNAJC9	sp|Q8WXX5|DNJC9_HUMAN DnaJ homolog subfamily C member 9 OS=Homo sapiens OX=9606 GN=DNAJC9 PE=1 SV=1
8.89268	14.7453	15.023	14.5024	0.277687	1.05147	-0.520596	1.11788		P37198	NUP62	sp|P37198|NUP62_HUMAN Nuclear pore glycoprotein p62 OS=Homo sapiens OX=9606 GN=NUP62 PE=1 SV=3
14.3818	19.0002	19.0653	18.545	0.065104	0.371775	-0.520284	2.09538		O75179	ANKRD17	sp|O75179|ANR17_HUMAN Ankyrin repeat domain-containing protein 17 OS=Homo sapiens OX=9606 GN=ANKRD17 PE=1 SV=3
14.4679	20.6882	21.1818	20.6623	0.49364	1.87097	-0.519467	1.84166		Q13177	PAK2	sp|Q13177|PAK2_HUMAN Serine/threonine-protein kinase PAK 2 OS=Homo sapiens OX=9606 GN=PAK2 PE=1 SV=3
11.7018	15.6466	16.106	15.5869	0.459453	2.1083	-0.519138	1.56259		Q9BPX3	NCAPG	sp|Q9BPX3|CND3_HUMAN Condensin complex subunit 3 OS=Homo sapiens OX=9606 GN=NCAPG PE=1 SV=1
13.3645	17.8997	18.1299	17.6134	0.230213	2.13468	-0.516504	1.55447		O95721	SNAP29	sp|O95721|SNP29_HUMAN Synaptosomal-associated protein 29 OS=Homo sapiens OX=9606 GN=SNAP29 PE=1 SV=1
11.1078	15.6769	16.1249	15.6088	0.448006	2.85769	-0.516105	1.3782		P09884	POLA1	sp|P09884|DPOLA_HUMAN DNA polymerase alpha catalytic subunit OS=Homo sapiens OX=9606 GN=POLA1 PE=1 SV=2
12.308	13.7832	13.1488	12.6327	-0.634397	0.796829	-0.516054	0.275562		Q15637	SF1	sp|Q15637|SF01_HUMAN Splicing factor 1 OS=Homo sapiens OX=9606 GN=SF1 PE=1 SV=4
9.16517	11.9159	12.3032	11.7873	0.387305	1.24406	-0.515829	0.604133		Q8N5S9	CAMKK1	sp|Q8N5S9|KKCC1_HUMAN Calcium/calmodulin-dependent protein kinase kinase 1 OS=Homo sapiens OX=9606 GN=CAMKK1 PE=1 SV=2
10.4074	16.5016	16.9313	16.4156	0.429691	2.47913	-0.515741	1.81175		Q8IYB5	SMAP1	sp|Q8IYB5|SMAP1_HUMAN Stromal membrane-associated protein 1 OS=Homo sapiens OX=9606 GN=SMAP1 PE=1 SV=2
9.60097	15.3413	15.6966	15.1813	0.355281	1.50586	-0.515297	1.93533		P29353	SHC1	sp|P29353|SHC1_HUMAN SHC-transforming protein 1 OS=Homo sapiens OX=9606 GN=SHC1 PE=1 SV=4
10.9218	15.3767	15.8931	15.378	0.516414	2.06977	-0.515145	1.07427		Q8N1G2	CMTR1	sp|Q8N1G2|CMTR1_HUMAN Cap-specific mRNA (nucleoside-2-O-)-methyltransferase 1 OS=Homo sapiens OX=9606 GN=CMTR1 PE=1 SV=1
9.61888	11.0144	11.974	11.4598	0.959605	1.26403	-0.514191	0.415294		P55072	VCP	sp|P55072|TERA_HUMAN Transitional endoplasmic reticulum ATPase OS=Homo sapiens OX=9606 GN=VCP PE=1 SV=4
8.70486	12.8022	13.2071	12.6932	0.404878	1.49056	-0.513856	1.34715		P31948	STIP1	sp|P31948|STIP1_HUMAN Stress-induced-phosphoprotein 1 OS=Homo sapiens OX=9606 GN=STIP1 PE=1 SV=1
13.2441	16.2565	16.9356	16.4233	0.679138	3.28068	-0.512269	1.71474		P40818	USP8	sp|P40818|UBP8_HUMAN Ubiquitin carboxyl-terminal hydrolase 8 OS=Homo sapiens OX=9606 GN=USP8 PE=1 SV=1
9.22102	12.8093	13.1299	12.6182	0.320538	1.67939	-0.511697	1.39808		O76094	SRP72	sp|O76094|SRP72_HUMAN Signal recognition particle subunit SRP72 OS=Homo sapiens OX=9606 GN=SRP72 PE=1 SV=3
10.6744	11.7167	12.1906	11.6794	0.473926	0.767026	-0.511166	0.671104		Q14807	KIF22	sp|Q14807|KIF22_HUMAN Kinesin-like protein KIF22 OS=Homo sapiens OX=9606 GN=KIF22 PE=1 SV=5
8.41835	12.8397	13.0879	12.5781	0.248153	1.06637	-0.509792	1.70884		Q7Z3E2	CCDC186	sp|Q7Z3E2|CC186_HUMAN Coiled-coil domain-containing protein 186 OS=Homo sapiens OX=9606 GN=CCDC186 PE=1 SV=2
10.9301	15.6646	16.0999	15.5906	0.435239	3.41012	-0.509285	2.33542		P42684	ABL2	sp|P42684|ABL2_HUMAN Tyrosine-protein kinase ABL2 OS=Homo sapiens OX=9606 GN=ABL2 PE=1 SV=1
9.46795	12.3806	12.8003	12.2914	0.419705	1.53811	-0.508933	1.51469		Q8N573	OXR1	sp|Q8N573|OXR1_HUMAN Oxidation resistance protein 1 OS=Homo sapiens OX=9606 GN=OXR1 PE=1 SV=2
10.8193	13.2738	13.4335	12.9254	0.159686	0.42948	-0.508131	2.28757		P47736	RAP1GAP	sp|P47736|RPGP1_HUMAN Rap1 GTPase-activating protein 1 OS=Homo sapiens OX=9606 GN=RAP1GAP PE=1 SV=2
11.199	14.921	15.6292	15.1227	0.708239	1.79099	-0.50648	2.63455		P52565	ARHGDIA	sp|P52565|GDIR1_HUMAN Rho GDP-dissociation inhibitor 1 OS=Homo sapiens OX=9606 GN=ARHGDIA PE=1 SV=3
13.6628	17.4229	17.4898	16.9838	0.0669681	0.407565	-0.506063	2.48184		Q8IWW6	ARHGAP12	sp|Q8IWW6|RHG12_HUMAN Rho GTPase-activating protein 12 OS=Homo sapiens OX=9606 GN=ARHGAP12 PE=1 SV=1
8.70149	14.1436	14.7149	14.209	0.571309	2.3142	-0.505841	1.41239		Q13573	SNW1	sp|Q13573|SNW1_HUMAN SNW domain-containing protein 1 OS=Homo sapiens OX=9606 GN=SNW1 PE=1 SV=1
9.10632	15.6287	15.9836	15.4791	0.354854	1.2212	-0.504493	1.53291		Q9HAP2	MLXIP	sp|Q9HAP2|MLXIP_HUMAN MLX-interacting protein OS=Homo sapiens OX=9606 GN=MLXIP PE=1 SV=2
13.1212	18.6432	19.0957	18.5928	0.452495	1.37097	-0.502879	2.00888		P37802	TAGLN2	sp|P37802|TAGL2_HUMAN Transgelin-2 OS=Homo sapiens OX=9606 GN=TAGLN2 PE=1 SV=3
10.0943	16.0058	16.3308	15.828	0.324964	1.13225	-0.502719	1.85171		O43314	PPIP5K2	sp|O43314|VIP2_HUMAN Inositol hexakisphosphate and diphosphoinositol-pentakisphosphate kinase 2 OS=Homo sapiens OX=9606 GN=PPIP5K2 PE=1 SV=3
11.8522	16.8917	17.4127	16.9101	0.521018	1.59415	-0.502639	2.32162		Q9UKK9	NUDT5	sp|Q9UKK9|NUDT5_HUMAN ADP-sugar pyrophosphatase OS=Homo sapiens OX=9606 GN=NUDT5 PE=1 SV=1
12.7025	17.4498	17.8986	17.3964	0.44877	1.33252	-0.502219	2.53976		Q9UPU5	USP24	sp|Q9UPU5|UBP24_HUMAN Ubiquitin carboxyl-terminal hydrolase 24 OS=Homo sapiens OX=9606 GN=USP24 PE=1 SV=3
13.3153	19.7526	20.1418	19.6401	0.389146	3.4287	-0.501696	2.85971		P37840	SNCA	sp|P37840|SYUA_HUMAN Alpha-synuclein OS=Homo sapiens OX=9606 GN=SNCA PE=1 SV=1
9.41527	14.5824	14.6819	14.1813	0.0994815	0.208977	-0.500601	1.37176		O14795	UNC13B	sp|O14795|UN13B_HUMAN Protein unc-13 homolog B OS=Homo sapiens OX=9606 GN=UNC13B PE=1 SV=2
9.1417	14.6281	14.6796	14.1794	0.0515338	0.272791	-0.500236	1.18151		Q9NW82	WDR70	sp|Q9NW82|WDR70_HUMAN WD repeat-containing protein 70 OS=Homo sapiens OX=9606 GN=WDR70 PE=1 SV=1
8.67905	18.1454	18.7546	18.2556	0.609133	2.53248	-0.498932	2.59141		Q01433	AMPD2	sp|Q01433|AMPD2_HUMAN AMP deaminase 2 OS=Homo sapiens OX=9606 GN=AMPD2 PE=1 SV=2
8.74868	12.2378	12.7793	12.2807	0.541533	1.9587	-0.498566	2.47413		O60879	DIAPH2	sp|O60879|DIAP2_HUMAN Protein diaphanous homolog 2 OS=Homo sapiens OX=9606 GN=DIAPH2 PE=1 SV=1
9.08982	15.7597	15.8541	15.3557	0.0943797	0.917307	-0.498431	1.62742		P05387	RPLP2	sp|P05387|RLA2_HUMAN 60S acidic ribosomal protein P2 OS=Homo sapiens OX=9606 GN=RPLP2 PE=1 SV=1
10.4406	14.7851	15.2195	14.7221	0.43446	1.44318	-0.497462	1.03981		Q06323	PSME1	sp|Q06323|PSME1_HUMAN Proteasome activator complex subunit 1 OS=Homo sapiens OX=9606 GN=PSME1 PE=1 SV=1
8.46355	13.4938	13.5606	13.0637	0.066884	0.114665	-0.496994	1.99346		O94885	SASH1	sp|O94885|SASH1_HUMAN SAM and SH3 domain-containing protein 1 OS=Homo sapiens OX=9606 GN=SASH1 PE=1 SV=3
9.21998	15.4299	16.0099	15.5162	0.580078	1.6037	-0.493784	1.69912		Q9H6D7	HAUS4	sp|Q9H6D7|HAUS4_HUMAN HAUS augmin-like complex subunit 4 OS=Homo sapiens OX=9606 GN=HAUS4 PE=1 SV=1
7.89511	9.49905	10.131	9.63736	0.631931	0.815777	-0.493617	0.7796		Q9Y2J2	EPB41L3	sp|Q9Y2J2|E41L3_HUMAN Band 4.1-like protein 3 OS=Homo sapiens OX=9606 GN=EPB41L3 PE=1 SV=2
12.0696	15.9282	16.2592	15.7659	0.331007	2.04288	-0.493272	2.34539		Q9NQ48	LZTFL1	sp|Q9NQ48|LZTL1_HUMAN Leucine zipper transcription factor-like protein 1 OS=Homo sapiens OX=9606 GN=LZTFL1 PE=1 SV=1
10.2249	14.6432	14.9836	14.4907	0.340399	0.925526	-0.492852	2.59692		Q96CS2	HAUS1	sp|Q96CS2|HAUS1_HUMAN HAUS augmin-like complex subunit 1 OS=Homo sapiens OX=9606 GN=HAUS1 PE=1 SV=1
10.9423	15.8957	16.3022	15.8105	0.406412	2.0544	-0.4917	1.14484		Q96JI7	SPG11	sp|Q96JI7|SPTCS_HUMAN Spatacsin OS=Homo sapiens OX=9606 GN=SPG11 PE=1 SV=3
12.292	18.1085	18.3265	17.8357	0.217992	0.992103	-0.490757	1.68411		P05388;Q8NHW5	RPLP0;RPLP0P6	sp|P05388|RLA0_HUMAN 60S acidic ribosomal protein P0 OS=Homo sapiens OX=9606 GN=RPLP0 PE=1 SV=1;sp|Q8NHW5|RLA0L_HUMAN 60S acidic ribosomal protein P0-like OS=Homo sapiens OX=9606 GN=RPLP0P6 PE=5 SV=1
10.0127	15.794	16.217	15.7279	0.423016	0.842036	-0.489098	0.869809		Q2VPK5	CTU2	sp|Q2VPK5|CTU2_HUMAN Cytoplasmic tRNA 2-thiolation protein 2 OS=Homo sapiens OX=9606 GN=CTU2 PE=1 SV=1
9.59806	12.0589	12.5368	12.0478	0.477962	1.34151	-0.489054	1.86295		Q6YHU6	THADA	sp|Q6YHU6|THADA_HUMAN Thyroid adenoma-associated protein OS=Homo sapiens OX=9606 GN=THADA PE=1 SV=1
9.36796	13.0938	13.4207	12.9325	0.326869	1.30482	-0.488141	1.31448		Q86YR5	GPSM1	sp|Q86YR5|GPSM1_HUMAN G-protein-signaling modulator 1 OS=Homo sapiens OX=9606 GN=GPSM1 PE=1 SV=2
10.6116	16.8699	17.2231	16.7356	0.353205	1.0949	-0.487552	1.82851		Q8WUX9	CHMP7	sp|Q8WUX9|CHMP7_HUMAN Charged multivesicular body protein 7 OS=Homo sapiens OX=9606 GN=CHMP7 PE=1 SV=1
11.5526	14.2165	14.6754	14.1879	0.458926	1.40211	-0.487498	1.07093		P50502;Q8IZP2;Q8NFI4	ST13;ST13P4;ST13P5	sp|P50502|F10A1_HUMAN Hsc70-interacting protein OS=Homo sapiens OX=9606 GN=ST13 PE=1 SV=2;sp|Q8IZP2|ST134_HUMAN Putative protein FAM10A4 OS=Homo sapiens OX=9606 GN=ST13P4 PE=5 SV=1;sp|Q8NFI4|F10A5_HUMAN Putative protein FAM10A5 OS=Homo sapiens OX=9606 GN=S
9.85335	13.2314	13.3957	12.9083	0.164284	0.318959	-0.487397	0.863505		Q9GZU8	FAM192A	sp|Q9GZU8|PIP30_HUMAN PSME3-interacting protein OS=Homo sapiens OX=9606 GN=FAM192A PE=1 SV=1
10.9987	17.3956	17.6631	17.1763	0.267569	2.2973	-0.48687	2.36835		Q9C026	TRIM9	sp|Q9C026|TRIM9_HUMAN E3 ubiquitin-protein ligase TRIM9 OS=Homo sapiens OX=9606 GN=TRIM9 PE=1 SV=1
8.7158	14.3854	14.5116	14.0248	0.126215	0.455328	-0.486746	1.5623		O14867	BACH1	sp|O14867|BACH1_HUMAN Transcription regulator protein BACH1 OS=Homo sapiens OX=9606 GN=BACH1 PE=1 SV=2
11.7216	14.8628	15.4819	14.9952	0.619078	1.15816	-0.486678	2.41031		Q9NVI1	FANCI	sp|Q9NVI1|FANCI_HUMAN Fanconi anemia group I protein OS=Homo sapiens OX=9606 GN=FANCI PE=1 SV=4
9.42037	12.2507	12.4114	11.927	0.16061	0.49627	-0.484319	0.978982		O00418	EEF2K	sp|O00418|EF2K_HUMAN Eukaryotic elongation factor 2 kinase OS=Homo sapiens OX=9606 GN=EEF2K PE=1 SV=2
9.61362	13.1679	13.4869	13.004	0.318943	0.536907	-0.482875	0.972509		P23246	SFPQ	sp|P23246|SFPQ_HUMAN Splicing factor, proline- and glutamine-rich OS=Homo sapiens OX=9606 GN=SFPQ PE=1 SV=2
12.0698	17.4988	17.7854	17.3034	0.28664	1.11823	-0.482001	1.61314		Q9ULV4	CORO1C	sp|Q9ULV4|COR1C_HUMAN Coronin-1C OS=Homo sapiens OX=9606 GN=CORO1C PE=1 SV=1
9.28214	14.4817	14.7206	14.2395	0.238961	0.471396	-0.481187	2.19416		Q53EZ4	CEP55	sp|Q53EZ4|CEP55_HUMAN Centrosomal protein of 55 kDa OS=Homo sapiens OX=9606 GN=CEP55 PE=1 SV=3
12.3083	15.3331	15.5296	15.0497	0.196439	0.292974	-0.479922	1.47161		Q14738;Q13362	PPP2R5D;PPP2R5C	sp|Q14738|2A5D_HUMAN Serine/threonine-protein phosphatase 2A 56 kDa regulatory subunit delta isoform OS=Homo sapiens OX=9606 GN=PPP2R5D PE=1 SV=1;sp|Q13362|2A5G_HUMAN Serine/threonine-protein phosphatase 2A 56 kDa regulatory subunit gamma isoform OS=Homo s
11.7316	16.7681	17.0997	16.62	0.331633	2.95006	-0.479718	2.2932		Q9HCH0	NCKAP5L	sp|Q9HCH0|NCK5L_HUMAN Nck-associated protein 5-like OS=Homo sapiens OX=9606 GN=NCKAP5L PE=1 SV=2
10.3931	15.8726	16.3122	15.8332	0.439599	4.73532	-0.479071	1.28465		Q15398	DLGAP5	sp|Q15398|DLGP5_HUMAN Disks large-associated protein 5 OS=Homo sapiens OX=9606 GN=DLGAP5 PE=1 SV=2
8.67616	15.0257	15.1991	14.7205	0.173433	0.325902	-0.478577	1.07133		Q9UQB8	BAIAP2	sp|Q9UQB8|BAIP2_HUMAN Brain-specific angiogenesis inhibitor 1-associated protein 2 OS=Homo sapiens OX=9606 GN=BAIAP2 PE=1 SV=1
9.95277	15.7418	15.4871	15.0105	-0.254673	0.809843	-0.476581	3.20251		Q8TDM6	DLG5	sp|Q8TDM6|DLG5_HUMAN Disks large homolog 5 OS=Homo sapiens OX=9606 GN=DLG5 PE=1 SV=4
9.62418	14.984	15.2049	14.7287	0.220841	0.52276	-0.476131	1.25625		Q8TEV9	SMCR8	sp|Q8TEV9|SMCR8_HUMAN Guanine nucleotide exchange protein SMCR8 OS=Homo sapiens OX=9606 GN=SMCR8 PE=1 SV=2
12.7668	17.1214	17.3702	16.8944	0.248756	1.12454	-0.47579	2.66772		Q7Z401	DENND4A	sp|Q7Z401|MYCPP_HUMAN C-myc promoter-binding protein OS=Homo sapiens OX=9606 GN=DENND4A PE=1 SV=2
9.1601	14.0235	14.0618	13.5865	0.0383584	0.132811	-0.475373	1.62032		O60678	PRMT3	sp|O60678|ANM3_HUMAN Protein arginine N-methyltransferase 3 OS=Homo sapiens OX=9606 GN=PRMT3 PE=1 SV=4
10.7167	16.9178	17.362	16.8867	0.444285	2.7203	-0.475348	1.54478		O95684	FGFR1OP	sp|O95684|FR1OP_HUMAN FGFR1 oncogene partner OS=Homo sapiens OX=9606 GN=FGFR1OP PE=1 SV=1
11.7727	14.6256	14.6768	14.2026	0.0512045	0.291836	-0.474194	1.234		O75147	OBSL1	sp|O75147|OBSL1_HUMAN Obscurin-like protein 1 OS=Homo sapiens OX=9606 GN=OBSL1 PE=1 SV=4
11.7683	16.1787	16.7894	16.3157	0.61072	2.80114	-0.473776	2.17348		P47756	CAPZB	sp|P47756|CAPZB_HUMAN F-actin-capping protein subunit beta OS=Homo sapiens OX=9606 GN=CAPZB PE=1 SV=4
8.95465	12.8621	13.1059	12.633	0.24379	0.454337	-0.472904	1.16396		O75792	RNASEH2A	sp|O75792|RNH2A_HUMAN Ribonuclease H2 subunit A OS=Homo sapiens OX=9606 GN=RNASEH2A PE=1 SV=2
8.49418	10.6678	9.84576	9.37334	-0.822072	0.656396	-0.472421	0.82986		Q9Y4K1	AIM1	sp|Q9Y4K1|CRBG1_HUMAN Beta/gamma crystallin domain-containing protein 1 OS=Homo sapiens OX=9606 GN=CRYBG1 PE=1 SV=3
9.18364	14.5764	14.7732	14.3008	0.196817	0.383399	-0.472414	1.00505		Q96RU3	FNBP1	sp|Q96RU3|FNBP1_HUMAN Formin-binding protein 1 OS=Homo sapiens OX=9606 GN=FNBP1 PE=1 SV=2
12.5232	15.639	16.0664	15.594	0.427391	2.16255	-0.47238	1.54142		Q6P3W7	SCYL2	sp|Q6P3W7|SCYL2_HUMAN SCY1-like protein 2 OS=Homo sapiens OX=9606 GN=SCYL2 PE=1 SV=1
8.82382	13.7699	14.3213	13.8496	0.55132	0.704979	-0.471634	1.47866		O60573	EIF4E2	sp|O60573|IF4E2_HUMAN Eukaryotic translation initiation factor 4E type 2 OS=Homo sapiens OX=9606 GN=EIF4E2 PE=1 SV=1
10.0319	14.7101	15.0614	14.5901	0.351285	1.74023	-0.471307	1.54169		Q5XUX1	FBXW9	sp|Q5XUX1|FBXW9_HUMAN F-box/WD repeat-containing protein 9 OS=Homo sapiens OX=9606 GN=FBXW9 PE=1 SV=2
10.7621	16.8498	16.9249	16.4548	0.0751025	0.166489	-0.470108	2.34151		O00505	KPNA3	sp|O00505|IMA4_HUMAN Importin subunit alpha-4 OS=Homo sapiens OX=9606 GN=KPNA3 PE=1 SV=2
8.36075	9.83138	9.70632	9.23651	-0.125059	0.0851567	-0.469808	0.41913		Q9HB21	PLEKHA1	sp|Q9HB21|PKHA1_HUMAN Pleckstrin homology domain-containing family A member 1 OS=Homo sapiens OX=9606 GN=PLEKHA1 PE=1 SV=2
12.2072	15.1545	15.436	14.9664	0.281514	1.17895	-0.469595	2.30689		Q86TB9	PATL1	sp|Q86TB9|PATL1_HUMAN Protein PAT1 homolog 1 OS=Homo sapiens OX=9606 GN=PATL1 PE=1 SV=2
11.3327	17.0549	17.9819	17.5126	0.927046	2.64131	-0.469372	2.34348		Q9HC35	EML4	sp|Q9HC35|EMAL4_HUMAN Echinoderm microtubule-associated protein-like 4 OS=Homo sapiens OX=9606 GN=EML4 PE=1 SV=3
12.0952	17.807	18.0851	17.6161	0.278139	1.81825	-0.469047	1.40761		Q6P1L5	FAM117B	sp|Q6P1L5|F117B_HUMAN Protein FAM117B OS=Homo sapiens OX=9606 GN=FAM117B PE=1 SV=2
8.73021	15.3984	15.9339	15.4652	0.53555	3.09451	-0.468733	1.44857		O43768	ENSA	sp|O43768|ENSA_HUMAN Alpha-endosulfine OS=Homo sapiens OX=9606 GN=ENSA PE=1 SV=1
11.9265	16.3628	16.7366	16.2688	0.373779	2.0545	-0.467846	1.08383		P51665	PSMD7	sp|P51665|PSMD7_HUMAN 26S proteasome non-ATPase regulatory subunit 7 OS=Homo sapiens OX=9606 GN=PSMD7 PE=1 SV=2
9.3143	11.7266	12.0043	11.5377	0.27767	0.655428	-0.466624	0.818439		Q15648	MED1	sp|Q15648|MED1_HUMAN Mediator of RNA polymerase II transcription subunit 1 OS=Homo sapiens OX=9606 GN=MED1 PE=1 SV=4
12.6726	16.1864	16.5185	16.052	0.332123	3.11904	-0.466564	1.65104		Q16543	CDC37	sp|Q16543|CDC37_HUMAN Hsp90 co-chaperone Cdc37 OS=Homo sapiens OX=9606 GN=CDC37 PE=1 SV=1
8.52108	13.2939	13.6711	13.2053	0.377196	3.13755	-0.465777	1.58401		Q8WUM4	PDCD6IP	sp|Q8WUM4|PDC6I_HUMAN Programmed cell death 6-interacting protein OS=Homo sapiens OX=9606 GN=PDCD6IP PE=1 SV=1
9.18942	16.0268	15.9083	15.4425	-0.11852	0.495861	-0.465776	1.7211		Q5HYK7	SH3D19	sp|Q5HYK7|SH319_HUMAN SH3 domain-containing protein 19 OS=Homo sapiens OX=9606 GN=SH3D19 PE=1 SV=2
10.2206	13.5419	13.8166	13.3509	0.274692	2.61796	-0.465702	2.65688		Q92734	TFG	sp|Q92734|TFG_HUMAN Protein TFG OS=Homo sapiens OX=9606 GN=TFG PE=1 SV=2
9.38373	13.892	14.247	13.7817	0.355038	0.816618	-0.465323	1.96381		Q9NQX3	GPHN	sp|Q9NQX3|GEPH_HUMAN Gephyrin OS=Homo sapiens OX=9606 GN=GPHN PE=1 SV=1
8.80992	15.5419	15.9423	15.4774	0.400381	1.4998	-0.464859	1.40302		Q53H96	PYCRL	sp|Q53H96|P5CR3_HUMAN Pyrroline-5-carboxylate reductase 3 OS=Homo sapiens OX=9606 GN=PYCR3 PE=1 SV=3
12.4884	17.0994	17.3604	16.8959	0.260987	2.03513	-0.464484	2.76839		P42566	EPS15	sp|P42566|EPS15_HUMAN Epidermal growth factor receptor substrate 15 OS=Homo sapiens OX=9606 GN=EPS15 PE=1 SV=2
13.5711	18.3064	18.8763	18.4122	0.569902	2.01381	-0.464122	1.83169		Q9UHD8	Septin9	sp|Q9UHD8|SEPT9_HUMAN Septin-9 OS=Homo sapiens OX=9606 GN=SEPT9 PE=1 SV=2
11.891	17.1396	17.4679	17.0042	0.328355	1.36416	-0.463685	1.4613		Q13596	SNX1	sp|Q13596|SNX1_HUMAN Sorting nexin-1 OS=Homo sapiens OX=9606 GN=SNX1 PE=1 SV=3
9.74668	13.1282	13.4568	12.9948	0.328635	1.18069	-0.462013	0.962387		P78371	CCT2	sp|P78371|TCPB_HUMAN T-complex protein 1 subunit beta OS=Homo sapiens OX=9606 GN=CCT2 PE=1 SV=4
11.816	16.9337	17.14	16.6782	0.206331	0.338202	-0.461813	0.790429		Q15233	NONO	sp|Q15233|NONO_HUMAN Non-POU domain-containing octamer-binding protein OS=Homo sapiens OX=9606 GN=NONO PE=1 SV=4
12.9444	15.8913	16.0714	15.6118	0.180152	0.912735	-0.459666	2.35958		Q8N5C8	TAB3	sp|Q8N5C8|TAB3_HUMAN TGF-beta-activated kinase 1 and MAP3K7-binding protein 3 OS=Homo sapiens OX=9606 GN=TAB3 PE=1 SV=3
14.5325	17.6461	17.5404	17.0811	-0.105677	0.987511	-0.459305	2.79964		Q9Y265	RUVBL1	sp|Q9Y265|RUVB1_HUMAN RuvB-like 1 OS=Homo sapiens OX=9606 GN=RUVBL1 PE=1 SV=1
12.133	17.2471	17.5495	17.0903	0.302378	1.82241	-0.459162	2.3221		Q8NEZ2	VPS37A	sp|Q8NEZ2|VP37A_HUMAN Vacuolar protein sorting-associated protein 37A OS=Homo sapiens OX=9606 GN=VPS37A PE=1 SV=1
12.4657	15.7442	16.1934	15.7345	0.449244	1.98247	-0.458921	1.1505		Q9UPT5	EXOC7	sp|Q9UPT5|EXOC7_HUMAN Exocyst complex component 7 OS=Homo sapiens OX=9606 GN=EXOC7 PE=1 SV=3
10.2011	14.0292	14.2974	13.839	0.268196	1.02786	-0.458425	1.99686		P21281	ATP6V1B2	sp|P21281|VATB2_HUMAN V-type proton ATPase subunit B, brain isoform OS=Homo sapiens OX=9606 GN=ATP6V1B2 PE=1 SV=3
10.8187	13.6751	13.5966	13.1383	-0.0785005	0.31235	-0.458351	1.29504		Q86US8	SMG6	sp|Q86US8|EST1A_HUMAN Telomerase-binding protein EST1A OS=Homo sapiens OX=9606 GN=SMG6 PE=1 SV=2
12.0335	15.9269	16.1531	15.6951	0.226181	0.837347	-0.458043	2.04245		O43242	PSMD3	sp|O43242|PSMD3_HUMAN 26S proteasome non-ATPase regulatory subunit 3 OS=Homo sapiens OX=9606 GN=PSMD3 PE=1 SV=2
9.38248	10.2514	10.8084	10.3508	0.557012	0.749751	-0.457553	0.276268		Q96PU8	QKI	sp|Q96PU8|QKI_HUMAN Protein quaking OS=Homo sapiens OX=9606 GN=QKI PE=1 SV=1
15.4679	19.5357	19.8196	19.3622	0.283951	3.3365	-0.457412	2.50058		Q9NQC7	CYLD	sp|Q9NQC7|CYLD_HUMAN Ubiquitin carboxyl-terminal hydrolase CYLD OS=Homo sapiens OX=9606 GN=CYLD PE=1 SV=1
8.58563	13.9728	14.224	13.7675	0.251251	1.12511	-0.456509	1.60115		Q9NWS0	PIH1D1	sp|Q9NWS0|PIHD1_HUMAN PIH1 domain-containing protein 1 OS=Homo sapiens OX=9606 GN=PIH1D1 PE=1 SV=1
10.7098	18.1983	18.4447	17.989	0.246358	1.61242	-0.455692	2.37552		Q9BYP7	WNK3	sp|Q9BYP7|WNK3_HUMAN Serine/threonine-protein kinase WNK3 OS=Homo sapiens OX=9606 GN=WNK3 PE=1 SV=3
10.2082	14.1105	14.2708	13.8153	0.160316	0.221857	-0.455518	0.571914		Q13501	SQSTM1	sp|Q13501|SQSTM_HUMAN Sequestosome-1 OS=Homo sapiens OX=9606 GN=SQSTM1 PE=1 SV=1
8.85691	17.5498	17.8539	17.3994	0.304132	1.16929	-0.454534	2.49438		Q9Y4H2	IRS2	sp|Q9Y4H2|IRS2_HUMAN Insulin receptor substrate 2 OS=Homo sapiens OX=9606 GN=IRS2 PE=1 SV=2
10.9763	15.7985	16.0212	15.5671	0.222636	0.737684	-0.454081	1.42211		Q13188	STK3	sp|Q13188|STK3_HUMAN Serine/threonine-protein kinase 3 OS=Homo sapiens OX=9606 GN=STK3 PE=1 SV=2
8.97185	12.6791	12.6834	12.2295	0.00434127	0.00665884	-0.453894	0.666664		Q9BUH8	BEGAIN	sp|Q9BUH8|BEGIN_HUMAN Brain-enriched guanylate kinase-associated protein OS=Homo sapiens OX=9606 GN=BEGAIN PE=1 SV=1
14.7406	19.1196	19.7136	19.2597	0.594008	2.78824	-0.453873	1.82865		Q02952	AKAP12	sp|Q02952|AKA12_HUMAN A-kinase anchor protein 12 OS=Homo sapiens OX=9606 GN=AKAP12 PE=1 SV=4
9.5187	13.4751	13.66	13.2066	0.184896	0.375818	-0.453365	0.718716		Q9NYL2	ZAK	sp|Q9NYL2|M3K20_HUMAN Mitogen-activated protein kinase kinase kinase 20 OS=Homo sapiens OX=9606 GN=MAP3K20 PE=1 SV=3
8.9251	11.7657	10.9206	10.4684	-0.845152	0.500442	-0.452189	0.164745		Q9P2D3	HEATR5B	sp|Q9P2D3|HTR5B_HUMAN HEAT repeat-containing protein 5B OS=Homo sapiens OX=9606 GN=HEATR5B PE=1 SV=2
12.4347	15.1416	15.5478	15.0956	0.406117	1.24084	-0.452126	1.39913		O43491	EPB41L2	sp|O43491|E41L2_HUMAN Band 4.1-like protein 2 OS=Homo sapiens OX=9606 GN=EPB41L2 PE=1 SV=1
9.46099	15.0769	14.4161	13.9655	-0.66081	2.82758	-0.450563	1.40445		Q9P2B4	CTTNBP2NL	sp|Q9P2B4|CT2NL_HUMAN CTTNBP2 N-terminal-like protein OS=Homo sapiens OX=9606 GN=CTTNBP2NL PE=1 SV=2
10.9602	16.6846	17.0054	16.5553	0.320814	1.53438	-0.450124	2.76295		Q9H2M9	RAB3GAP2	sp|Q9H2M9|RBGPR_HUMAN Rab3 GTPase-activating protein non-catalytic subunit OS=Homo sapiens OX=9606 GN=RAB3GAP2 PE=1 SV=1
11.6491	15.8162	16.5705	16.1207	0.754251	1.37345	-0.449758	2.37866		Q12931	TRAP1	sp|Q12931|TRAP1_HUMAN Heat shock protein 75 kDa, mitochondrial OS=Homo sapiens OX=9606 GN=TRAP1 PE=1 SV=3
10.4507	12.5086	12.7653	12.3162	0.256767	0.518228	-0.449096	1.27056		O14578	CIT	sp|O14578|CTRO_HUMAN Citron Rho-interacting kinase OS=Homo sapiens OX=9606 GN=CIT PE=1 SV=2
11.8176	16.2217	16.6442	16.1954	0.422483	2.89527	-0.448838	1.5298		Q96D71	REPS1	sp|Q96D71|REPS1_HUMAN RalBP1-associated Eps domain-containing protein 1 OS=Homo sapiens OX=9606 GN=REPS1 PE=1 SV=3
13.1434	17.0463	17.305	16.8564	0.258762	1.56683	-0.448579	3.07831		Q15477	SKIV2L	sp|Q15477|SKIV2_HUMAN Helicase SKI2W OS=Homo sapiens OX=9606 GN=SKIV2L PE=1 SV=3
10.2456	15.6112	16.0332	15.585	0.422045	1.46295	-0.448274	2.03831		P55039	DRG2	sp|P55039|DRG2_HUMAN Developmentally-regulated GTP-binding protein 2 OS=Homo sapiens OX=9606 GN=DRG2 PE=1 SV=1
8.48711	15.4254	15.1601	14.7125	-0.265322	0.826064	-0.447628	1.26082		Q96SB4	SRPK1	sp|Q96SB4|SRPK1_HUMAN SRSF protein kinase 1 OS=Homo sapiens OX=9606 GN=SRPK1 PE=1 SV=2
10.7786	16.1507	16.2778	15.8304	0.127115	0.313447	-0.447397	1.35337		Q14872	MTF1	sp|Q14872|MTF1_HUMAN Metal regulatory transcription factor 1 OS=Homo sapiens OX=9606 GN=MTF1 PE=1 SV=2
12.5317	14.3184	14.799	14.3516	0.480622	2.28477	-0.447354	0.599977		Q16890	TPD52L1	sp|Q16890|TPD53_HUMAN Tumor protein D53 OS=Homo sapiens OX=9606 GN=TPD52L1 PE=1 SV=1
12.1475	15.7679	15.8551	15.4084	0.0872021	0.131101	-0.446687	1.94029		Q9Y3R0	GRIP1	sp|Q9Y3R0|GRIP1_HUMAN Glutamate receptor-interacting protein 1 OS=Homo sapiens OX=9606 GN=GRIP1 PE=1 SV=3
14.3647	19.7165	20.2252	19.7798	0.508706	2.95525	-0.445434	1.86318		O15056	SYNJ2	sp|O15056|SYNJ2_HUMAN Synaptojanin-2 OS=Homo sapiens OX=9606 GN=SYNJ2 PE=1 SV=3
8.97371	10.9008	11.1208	10.6762	0.220005	0.224206	-0.444596	0.417739		Q5T5P2	KIAA1217	sp|Q5T5P2|SKT_HUMAN Sickle tail protein homolog OS=Homo sapiens OX=9606 GN=KIAA1217 PE=1 SV=2
14.9026	19.6468	20.04	19.5954	0.393192	3.18237	-0.444548	2.32775		Q8TD19	NEK9	sp|Q8TD19|NEK9_HUMAN Serine/threonine-protein kinase Nek9 OS=Homo sapiens OX=9606 GN=NEK9 PE=1 SV=2
12.5898	14.9315	15.3311	14.8875	0.399593	1.7609	-0.443657	1.41297		O60333	KIF1B	sp|O60333|KIF1B_HUMAN Kinesin-like protein KIF1B OS=Homo sapiens OX=9606 GN=KIF1B PE=1 SV=5
10.2158	16.497	16.8998	16.4583	0.40273	1.97106	-0.441431	3.16178		Q8WXG6	MADD	sp|Q8WXG6|MADD_HUMAN MAP kinase-activating death domain protein OS=Homo sapiens OX=9606 GN=MADD PE=1 SV=2
12.4751	15.8062	16.2664	15.8256	0.460203	2.67725	-0.440842	2.23914		Q96K76	USP47	sp|Q96K76|UBP47_HUMAN Ubiquitin carboxyl-terminal hydrolase 47 OS=Homo sapiens OX=9606 GN=USP47 PE=1 SV=3
10.2619	16.4477	16.8864	16.446	0.438691	2.23527	-0.44042	2.19916		Q5TAX3	ZCCHC11	sp|Q5TAX3|TUT4_HUMAN Terminal uridylyltransferase 4 OS=Homo sapiens OX=9606 GN=TUT4 PE=1 SV=3
9.90198	16.4424	16.7292	16.2891	0.286824	1.51229	-0.440125	1.43215		Q92844	TANK	sp|Q92844|TANK_HUMAN TRAF family member-associated NF-kappa-B activator OS=Homo sapiens OX=9606 GN=TANK PE=1 SV=2
12.9067	17.6185	17.926	17.4873	0.307494	1.42819	-0.438721	2.49		Q9UKK3	PARP4	sp|Q9UKK3|PARP4_HUMAN Protein mono-ADP-ribosyltransferase PARP4 OS=Homo sapiens OX=9606 GN=PARP4 PE=1 SV=3
9.20696	14.6264	14.9569	14.5185	0.330509	0.474931	-0.438402	0.768629		Q99614	TTC1	sp|Q99614|TTC1_HUMAN Tetratricopeptide repeat protein 1 OS=Homo sapiens OX=9606 GN=TTC1 PE=1 SV=1
14.6505	19.5254	19.8689	19.431	0.3435	2.1249	-0.437861	3.2545		Q8N0X7	SPG20	sp|Q8N0X7|SPART_HUMAN Spartin OS=Homo sapiens OX=9606 GN=SPART PE=1 SV=1
13.3469	19.1343	19.3984	18.9605	0.264082	1.65784	-0.437828	3.19341		O95163	IKBKAP	sp|O95163|ELP1_HUMAN Elongator complex protein 1 OS=Homo sapiens OX=9606 GN=ELP1 PE=1 SV=3
12.1875	15.7717	15.9719	15.5341	0.200171	1.62346	-0.437797	3.16287		Q9NZJ4	SACS	sp|Q9NZJ4|SACS_HUMAN Sacsin OS=Homo sapiens OX=9606 GN=SACS PE=1 SV=2
12.6989	16.4176	16.7168	16.2792	0.299157	1.45461	-0.437548	1.72333		Q9NUU7;Q9UMR2	DDX19A;DDX19B	sp|Q9NUU7|DD19A_HUMAN ATP-dependent RNA helicase DDX19A OS=Homo sapiens OX=9606 GN=DDX19A PE=1 SV=1;sp|Q9UMR2|DD19B_HUMAN ATP-dependent RNA helicase DDX19B OS=Homo sapiens OX=9606 GN=DDX19B PE=1 SV=1
13.3967	17.1216	17.5858	17.1486	0.464287	3.10163	-0.437241	2.68847		Q9Y485	DMXL1	sp|Q9Y485|DMXL1_HUMAN DmX-like protein 1 OS=Homo sapiens OX=9606 GN=DMXL1 PE=1 SV=3
8.5178	12.7945	13.2293	12.7926	0.434738	1.19525	-0.436639	1.06078		B7ZAP0	RABGAP1L	sp|B7ZAP0|RBG10_HUMAN Rab GTPase-activating protein 1-like, isoform 10 OS=Homo sapiens OX=9606 GN=RABGAP1L PE=1 SV=1
13.9222	20.1208	20.5267	20.0912	0.405888	2.20351	-0.435476	3.09192		Q9Y5K6	CD2AP	sp|Q9Y5K6|CD2AP_HUMAN CD2-associated protein OS=Homo sapiens OX=9606 GN=CD2AP PE=1 SV=1
12.4862	16.7572	17.244	16.809	0.486803	2.44159	-0.435013	1.85303		P08243	ASNS	sp|P08243|ASNS_HUMAN Asparagine synthetase [glutamine-hydrolyzing] OS=Homo sapiens OX=9606 GN=ASNS PE=1 SV=4
11.0487	17.0146	17.3362	16.9013	0.321565	1.47287	-0.43493	1.75529		P06493	CDK1	sp|P06493|CDK1_HUMAN Cyclin-dependent kinase 1 OS=Homo sapiens OX=9606 GN=CDK1 PE=1 SV=3
8.48997	16.2195	16.8638	16.4289	0.644252	3.03589	-0.434845	1.87405		Q9UK76	HN1	sp|Q9UK76|JUPI1_HUMAN Jupiter microtubule associated homolog 1 OS=Homo sapiens OX=9606 GN=JPT1 PE=1 SV=3
13.0666	17.7689	18.5447	18.1104	0.775856	3.75445	-0.434279	1.37695		P10636	MAPT	sp|P10636|TAU_HUMAN Microtubule-associated protein tau OS=Homo sapiens OX=9606 GN=MAPT PE=1 SV=5
13.2704	15.9632	16.3448	15.9111	0.381584	1.05752	-0.433667	0.872315		Q8IY67	RAVER1	sp|Q8IY67|RAVR1_HUMAN Ribonucleoprotein PTB-binding 1 OS=Homo sapiens OX=9606 GN=RAVER1 PE=1 SV=1
10.5722	14.7603	14.7669	14.3342	0.00653748	0.0273634	-0.432681	1.38159		Q9H000	MKRN2	sp|Q9H000|MKRN2_HUMAN Probable E3 ubiquitin-protein ligase makorin-2 OS=Homo sapiens OX=9606 GN=MKRN2 PE=1 SV=2
11.3571	15.5743	15.8307	15.3982	0.256411	2.50826	-0.432477	3.52909		O00463	TRAF5	sp|O00463|TRAF5_HUMAN TNF receptor-associated factor 5 OS=Homo sapiens OX=9606 GN=TRAF5 PE=1 SV=2
10.6987	16.2919	16.5411	16.1089	0.249274	1.78697	-0.432197	1.54131		Q96KG9	SCYL1	sp|Q96KG9|SCYL1_HUMAN N-terminal kinase-like protein OS=Homo sapiens OX=9606 GN=SCYL1 PE=1 SV=1
10.8421	14.5589	15.1726	14.7405	0.613716	1.32553	-0.432071	1.60981		Q9Y617	PSAT1	sp|Q9Y617|SERC_HUMAN Phosphoserine aminotransferase OS=Homo sapiens OX=9606 GN=PSAT1 PE=1 SV=2
8.37782	13.48	13.8283	13.3966	0.348308	2.1423	-0.431675	2.55771		Q9H3Q1	CDC42EP4	sp|Q9H3Q1|BORG4_HUMAN Cdc42 effector protein 4 OS=Homo sapiens OX=9606 GN=CDC42EP4 PE=1 SV=1
10.7152	19.7868	19.5833	19.1518	-0.203575	1.51778	-0.431453	2.48779		Q96A19	CCDC102A	sp|Q96A19|C102A_HUMAN Coiled-coil domain-containing protein 102A OS=Homo sapiens OX=9606 GN=CCDC102A PE=1 SV=2
9.45865	13.8131	13.6734	13.2424	-0.139733	0.645921	-0.430994	1.7142		Q86Y37	CACUL1	sp|Q86Y37|CACL1_HUMAN CDK2-associated and cullin domain-containing protein 1 OS=Homo sapiens OX=9606 GN=CACUL1 PE=1 SV=1
13.3015	18.5085	18.7491	18.3189	0.240668	1.28417	-0.43027	1.87699		Q14C86	GAPVD1	sp|Q14C86|GAPD1_HUMAN GTPase-activating protein and VPS9 domain-containing protein 1 OS=Homo sapiens OX=9606 GN=GAPVD1 PE=1 SV=2
9.21028	15.547	16.163	15.7332	0.615985	2.61008	-0.42985	0.947702		Q9UNF1	MAGED2	sp|Q9UNF1|MAGD2_HUMAN Melanoma-associated antigen D2 OS=Homo sapiens OX=9606 GN=MAGED2 PE=1 SV=2
9.73057	14.4093	14.7477	14.318	0.338368	0.878716	-0.429688	0.854812		Q13043	STK4	sp|Q13043|STK4_HUMAN Serine/threonine-protein kinase 4 OS=Homo sapiens OX=9606 GN=STK4 PE=1 SV=2
11.7109	15.4179	15.6247	15.1958	0.20681	1.53562	-0.428888	2.40665		Q8IWJ2	GCC2	sp|Q8IWJ2|GCC2_HUMAN GRIP and coiled-coil domain-containing protein 2 OS=Homo sapiens OX=9606 GN=GCC2 PE=1 SV=4
14.3957	18.0006	18.4192	17.9907	0.4186	2.29618	-0.428465	2.44132		Q5JSH3	WDR44	sp|Q5JSH3|WDR44_HUMAN WD repeat-containing protein 44 OS=Homo sapiens OX=9606 GN=WDR44 PE=1 SV=1
9.23239	12.4092	13.1664	12.738	0.75724	0.665705	-0.428407	0.524937		P25098;P35626	ADRBK1;ADRBK2	sp|P25098|ARBK1_HUMAN Beta-adrenergic receptor kinase 1 OS=Homo sapiens OX=9606 GN=GRK2 PE=1 SV=2;sp|P35626|ARBK2_HUMAN Beta-adrenergic receptor kinase 2 OS=Homo sapiens OX=9606 GN=GRK3 PE=1 SV=2
12.1259	14.5038	14.8698	14.4422	0.365942	1.15202	-0.427575	1.00289		P07195	LDHB	sp|P07195|LDHB_HUMAN L-lactate dehydrogenase B chain OS=Homo sapiens OX=9606 GN=LDHB PE=1 SV=2
10.0316	15.8976	16.3145	15.8878	0.416875	2.76709	-0.426631	1.47701		O14936	CASK	sp|O14936|CSKP_HUMAN Peripheral plasma membrane protein CASK OS=Homo sapiens OX=9606 GN=CASK PE=1 SV=3
14.5436	17.0874	17.4465	17.0207	0.359073	2.52841	-0.425712	2.72713		Q05209	PTPN12	sp|Q05209|PTN12_HUMAN Tyrosine-protein phosphatase non-receptor type 12 OS=Homo sapiens OX=9606 GN=PTPN12 PE=1 SV=3
11.0157	16.969	17.3648	16.9394	0.39573	1.84547	-0.425344	1.94931		Q9NUQ8	ABCF3	sp|Q9NUQ8|ABCF3_HUMAN ATP-binding cassette sub-family F member 3 OS=Homo sapiens OX=9606 GN=ABCF3 PE=1 SV=2
12.1256	15.8635	16.132	15.7068	0.268527	1.78637	-0.425184	2.2039		Q8NI08	NCOA7	sp|Q8NI08|NCOA7_HUMAN Nuclear receptor coactivator 7 OS=Homo sapiens OX=9606 GN=NCOA7 PE=1 SV=2
12.1351	19.0013	19.1526	18.7279	0.15122	2.19518	-0.424666	1.68225		P33981	TTK	sp|P33981|TTK_HUMAN Dual specificity protein kinase TTK OS=Homo sapiens OX=9606 GN=TTK PE=1 SV=2
10.2467	15.1802	15.4594	15.0355	0.279259	1.7071	-0.423916	1.70721		Q9NSD9	FARSB	sp|Q9NSD9|SYFB_HUMAN Phenylalanine--tRNA ligase beta subunit OS=Homo sapiens OX=9606 GN=FARSB PE=1 SV=3
9.10842	14.7217	15.1049	14.6818	0.383267	1.27444	-0.423113	3.081		Q15714	TSC22D1	sp|Q15714|T22D1_HUMAN TSC22 domain family protein 1 OS=Homo sapiens OX=9606 GN=TSC22D1 PE=1 SV=3
12.106	16.5106	16.7576	16.3348	0.246961	1.80387	-0.422729	2.23474		Q9UBF8	PI4KB	sp|Q9UBF8|PI4KB_HUMAN Phosphatidylinositol 4-kinase beta OS=Homo sapiens OX=9606 GN=PI4KB PE=1 SV=1
11.1063	16.4728	16.5758	16.1539	0.103007	0.485559	-0.42187	2.48363		Q4KMP7	TBC1D10B	sp|Q4KMP7|TB10B_HUMAN TBC1 domain family member 10B OS=Homo sapiens OX=9606 GN=TBC1D10B PE=1 SV=3
14.52	16.646	16.8909	16.4698	0.244904	1.14829	-0.421116	1.55297		P33240	CSTF2	sp|P33240|CSTF2_HUMAN Cleavage stimulation factor subunit 2 OS=Homo sapiens OX=9606 GN=CSTF2 PE=1 SV=1
10.9183	14.7235	14.8096	14.3885	0.0861235	0.280923	-0.421081	2.25686		O95997	PTTG1	sp|O95997|PTTG1_HUMAN Securin OS=Homo sapiens OX=9606 GN=PTTG1 PE=1 SV=1
10.9407	18.3104	18.1053	17.685	-0.205045	0.929498	-0.420323	2.11365		O14974	PPP1R12A	sp|O14974|MYPT1_HUMAN Protein phosphatase 1 regulatory subunit 12A OS=Homo sapiens OX=9606 GN=PPP1R12A PE=1 SV=1
10.1968	14.8551	14.7717	14.3515	-0.0834517	0.23205	-0.420143	1.40332		Q9NYA4	MTMR4	sp|Q9NYA4|MTMR4_HUMAN Myotubularin-related protein 4 OS=Homo sapiens OX=9606 GN=MTMR4 PE=1 SV=2
9.21526	12.2889	12.4679	12.0479	0.17901	0.626509	-0.420067	0.658661		P17098	ZNF8	sp|P17098|ZNF8_HUMAN Zinc finger protein 8 OS=Homo sapiens OX=9606 GN=ZNF8 PE=1 SV=2
9.8165	13.5424	13.348	12.9282	-0.1944	0.78538	-0.419804	0.972405		Q8IVL1	NAV2	sp|Q8IVL1|NAV2_HUMAN Neuron navigator 2 OS=Homo sapiens OX=9606 GN=NAV2 PE=1 SV=3
8.71077	14.5066	14.818	14.3985	0.311412	0.880858	-0.419499	0.699505		Q9Y3R5	DOPEY2	sp|Q9Y3R5|DOP2_HUMAN Protein dopey-2 OS=Homo sapiens OX=9606 GN=DOP1B PE=1 SV=5
10.366	13.7389	13.9874	13.5698	0.248507	0.372593	-0.417584	1.15553		Q15208	STK38	sp|Q15208|STK38_HUMAN Serine/threonine-protein kinase 38 OS=Homo sapiens OX=9606 GN=STK38 PE=1 SV=1
10.7025	15.4615	15.5202	15.1035	0.0587247	0.186059	-0.416698	1.3401		P46939	UTRN	sp|P46939|UTRO_HUMAN Utrophin OS=Homo sapiens OX=9606 GN=UTRN PE=1 SV=2
10.2268	14.045	14.3747	13.9594	0.329744	0.891417	-0.415304	0.888949		Q08211	DHX9	sp|Q08211|DHX9_HUMAN ATP-dependent RNA helicase A OS=Homo sapiens OX=9606 GN=DHX9 PE=1 SV=4
8.932	11.7229	11.7842	11.3698	0.0613649	0.129378	-0.414441	0.774334		Q6TFL3	CCDC171	sp|Q6TFL3|CC171_HUMAN Coiled-coil domain-containing protein 171 OS=Homo sapiens OX=9606 GN=CCDC171 PE=2 SV=1
9.30568	15.2242	15.1623	14.7492	-0.0618792	0.21329	-0.413039	0.550537		Q99550	MPHOSPH9	sp|Q99550|MPP9_HUMAN M-phase phosphoprotein 9 OS=Homo sapiens OX=9606 GN=MPHOSPH9 PE=1 SV=4
10.4547	15.6697	15.8737	15.4608	0.20407	0.895027	-0.412977	2.62819		Q96JG6	CCDC132	sp|Q96JG6|VPS50_HUMAN Syndetin OS=Homo sapiens OX=9606 GN=VPS50 PE=1 SV=3
12.6763	17.9039	18.1523	17.7399	0.248448	2.00449	-0.412401	2.02107		O95551	TDP2	sp|O95551|TYDP2_HUMAN Tyrosyl-DNA phosphodiesterase 2 OS=Homo sapiens OX=9606 GN=TDP2 PE=1 SV=1
9.01202	11.9592	12.5067	12.0955	0.547565	1.5359	-0.411247	0.882036		Q6ZV73	FGD6	sp|Q6ZV73|FGD6_HUMAN FYVE, RhoGEF and PH domain-containing protein 6 OS=Homo sapiens OX=9606 GN=FGD6 PE=1 SV=2
10.313	16.2068	16.4512	16.0413	0.24444	1.41204	-0.409909	0.970819		Q6ZSZ5	ARHGEF18	sp|Q6ZSZ5|ARHGI_HUMAN Rho guanine nucleotide exchange factor 18 OS=Homo sapiens OX=9606 GN=ARHGEF18 PE=1 SV=4
12.6548	16.3529	16.372	15.9623	0.0191227	0.0603828	-0.409681	1.2645		P35221	CTNNA1	sp|P35221|CTNA1_HUMAN Catenin alpha-1 OS=Homo sapiens OX=9606 GN=CTNNA1 PE=1 SV=1
11.0652	14.8043	15.3901	14.9812	0.585811	2.81258	-0.408902	2.30622		Q14203	DCTN1	sp|Q14203|DCTN1_HUMAN Dynactin subunit 1 OS=Homo sapiens OX=9606 GN=DCTN1 PE=1 SV=3
8.55558	13.1332	13.2299	12.8217	0.0966947	0.151881	-0.408277	1.68415		Q5TC82	RC3H1	sp|Q5TC82|RC3H1_HUMAN Roquin-1 OS=Homo sapiens OX=9606 GN=RC3H1 PE=1 SV=1
9.71582	14.157	14.2361	13.828	0.0791446	0.332365	-0.408139	0.879495		Q93052	LPP	sp|Q93052|LPP_HUMAN Lipoma-preferred partner OS=Homo sapiens OX=9606 GN=LPP PE=1 SV=1
9.97253	16.5958	16.8609	16.4539	0.265162	1.99494	-0.407012	2.14444		O00178	GTPBP1	sp|O00178|GTPB1_HUMAN GTP-binding protein 1 OS=Homo sapiens OX=9606 GN=GTPBP1 PE=1 SV=3
11.3482	16.458	16.8524	16.446	0.394375	1.21375	-0.406418	1.56423		Q13561	DCTN2	sp|Q13561|DCTN2_HUMAN Dynactin subunit 2 OS=Homo sapiens OX=9606 GN=DCTN2 PE=1 SV=4
10.4272	15.5815	15.7507	15.3445	0.169156	0.600377	-0.406203	1.5332		P46019	PHKA2	sp|P46019|KPB2_HUMAN Phosphorylase b kinase regulatory subunit alpha, liver isoform OS=Homo sapiens OX=9606 GN=PHKA2 PE=1 SV=1
14.2125	19.6754	19.8787	19.4726	0.203318	1.9792	-0.406164	2.68604		Q9H2G2	SLK	sp|Q9H2G2|SLK_HUMAN STE20-like serine/threonine-protein kinase OS=Homo sapiens OX=9606 GN=SLK PE=1 SV=1
13.2325	16.6324	17.0193	16.6134	0.386851	0.759429	-0.405859	2.57009		Q9Y5X1	SNX9	sp|Q9Y5X1|SNX9_HUMAN Sorting nexin-9 OS=Homo sapiens OX=9606 GN=SNX9 PE=1 SV=1
9.17839	13.3685	13.4823	13.0766	0.113754	0.885489	-0.405707	1.25206		P62318	SNRPD3	sp|P62318|SMD3_HUMAN Small nuclear ribonucleoprotein Sm D3 OS=Homo sapiens OX=9606 GN=SNRPD3 PE=1 SV=1
12.3153	18.2321	18.5241	18.1184	0.291946	2.85607	-0.405624	2.20072		Q2M2I8	AAK1	sp|Q2M2I8|AAK1_HUMAN AP2-associated protein kinase 1 OS=Homo sapiens OX=9606 GN=AAK1 PE=1 SV=3
11.6005	16.2102	16.6418	16.2363	0.431643	2.38794	-0.405476	2.89589		P17812	CTPS1	sp|P17812|PYRG1_HUMAN CTP synthase 1 OS=Homo sapiens OX=9606 GN=CTPS1 PE=1 SV=2
9.97413	14.9483	15.3376	14.9322	0.389313	2.60708	-0.40541	1.449		P52732	KIF11	sp|P52732|KIF11_HUMAN Kinesin-like protein KIF11 OS=Homo sapiens OX=9606 GN=KIF11 PE=1 SV=2
16.8468	20.787	21.2531	20.8484	0.466153	3.46035	-0.404736	1.77842		Q9Y490	TLN1	sp|Q9Y490|TLN1_HUMAN Talin-1 OS=Homo sapiens OX=9606 GN=TLN1 PE=1 SV=3
11.976	15.5565	15.7005	15.2959	0.144052	0.571936	-0.404576	1.34411		Q9ULH7	MKL2	sp|Q9ULH7|MRTFB_HUMAN Myocardin-related transcription factor B OS=Homo sapiens OX=9606 GN=MRTFB PE=1 SV=3
11.3492	14.4305	14.658	14.2569	0.227575	0.723437	-0.401119	0.548012		P49591	SARS	sp|P49591|SYSC_HUMAN Serine--tRNA ligase, cytoplasmic OS=Homo sapiens OX=9606 GN=SARS PE=1 SV=3
8.45422	14.7355	14.9741	14.5731	0.238526	1.64959	-0.40092	1.86543		Q4V328	GRIPAP1	sp|Q4V328|GRAP1_HUMAN GRIP1-associated protein 1 OS=Homo sapiens OX=9606 GN=GRIPAP1 PE=1 SV=2
8.87193	12.7011	12.9074	12.5066	0.206277	0.835699	-0.400827	2.21495		Q7L3B6	CDC37L1	sp|Q7L3B6|CD37L_HUMAN Hsp90 co-chaperone Cdc37-like 1 OS=Homo sapiens OX=9606 GN=CDC37L1 PE=1 SV=1
10.0389	14.8222	14.9053	14.5051	0.0830784	0.202318	-0.4002	2.14059		Q9H6J7	C11orf49	sp|Q9H6J7|CK049_HUMAN UPF0705 protein C11orf49 OS=Homo sapiens OX=9606 GN=C11orf49 PE=1 SV=2
11.6183	14.5461	14.8683	14.4685	0.322181	1.62832	-0.399863	3.9351		Q9NQS7	INCENP	sp|Q9NQS7|INCE_HUMAN Inner centromere protein OS=Homo sapiens OX=9606 GN=INCENP PE=1 SV=3
14.9468	18.4704	18.6435	18.2436	0.173022	0.964717	-0.399834	3.54379		Q6P2H3	CEP85	sp|Q6P2H3|CEP85_HUMAN Centrosomal protein of 85 kDa OS=Homo sapiens OX=9606 GN=CEP85 PE=1 SV=1
9.36797	13.9687	14.1825	13.7831	0.21372	1.45521	-0.399394	1.89491		Q7L576;Q96F07	CYFIP1;CYFIP2	sp|Q7L576|CYFP1_HUMAN Cytoplasmic FMR1-interacting protein 1 OS=Homo sapiens OX=9606 GN=CYFIP1 PE=1 SV=1;sp|Q96F07|CYFP2_HUMAN Cytoplasmic FMR1-interacting protein 2 OS=Homo sapiens OX=9606 GN=CYFIP2 PE=1 SV=2
13.7763	17.5488	17.8893	17.4901	0.340581	2.12328	-0.399199	2.25724		O95801	TTC4	sp|O95801|TTC4_HUMAN Tetratricopeptide repeat protein 4 OS=Homo sapiens OX=9606 GN=TTC4 PE=1 SV=3
8.85688	12.2033	12.7035	12.3047	0.500243	1.18835	-0.398841	1.77391		Q6NT76	HMBOX1	sp|Q6NT76|HMBX1_HUMAN Homeobox-containing protein 1 OS=Homo sapiens OX=9606 GN=HMBOX1 PE=1 SV=1
13.9494	20.5189	20.7295	20.3309	0.210634	1.28505	-0.398547	1.58714		Q9H6S0	YTHDC2	sp|Q9H6S0|YTDC2_HUMAN 3-5 RNA helicase YTHDC2 OS=Homo sapiens OX=9606 GN=YTHDC2 PE=1 SV=2
14.0809	18.5208	18.7348	18.3364	0.213995	0.956988	-0.398399	1.83034		P61011	SRP54	sp|P61011|SRP54_HUMAN Signal recognition particle 54 kDa protein OS=Homo sapiens OX=9606 GN=SRP54 PE=1 SV=1
9.15065	15.7658	15.7852	15.3881	0.0193749	0.0468683	-0.397083	1.63217		Q93073	SECISBP2L	sp|Q93073|SBP2L_HUMAN Selenocysteine insertion sequence-binding protein 2-like OS=Homo sapiens OX=9606 GN=SECISBP2L PE=1 SV=3
9.00811	13.5796	13.5599	13.1632	-0.0197236	0.0340717	-0.396637	0.57065		A6NKT7;Q7Z3J3	RGPD3;RGPD4	sp|A6NKT7|RGPD3_HUMAN RanBP2-like and GRIP domain-containing protein 3 OS=Homo sapiens OX=9606 GN=RGPD3 PE=3 SV=2;sp|Q7Z3J3|RGPD4_HUMAN RanBP2-like and GRIP domain-containing protein 4 OS=Homo sapiens OX=9606 GN=RGPD4 PE=2 SV=3
12.7981	15.6774	16.0222	15.626	0.344714	1.18007	-0.39619	1.30826		Q15555	MAPRE2	sp|Q15555|MARE2_HUMAN Microtubule-associated protein RP/EB family member 2 OS=Homo sapiens OX=9606 GN=MAPRE2 PE=1 SV=1
10.9436	16.1057	16.4188	16.0233	0.313118	1.88726	-0.395537	1.22677		Q9H0C8	ILKAP	sp|Q9H0C8|ILKAP_HUMAN Integrin-linked kinase-associated serine/threonine phosphatase 2C OS=Homo sapiens OX=9606 GN=ILKAP PE=1 SV=1
11.6204	15.6426	15.8315	15.437	0.188881	2.19536	-0.394462	1.36094		Q6XZF7	DNMBP	sp|Q6XZF7|DNMBP_HUMAN Dynamin-binding protein OS=Homo sapiens OX=9606 GN=DNMBP PE=1 SV=1
11.4473	14.5903	14.8389	14.4449	0.248565	0.795848	-0.393926	1.05506		P61289	PSME3	sp|P61289|PSME3_HUMAN Proteasome activator complex subunit 3 OS=Homo sapiens OX=9606 GN=PSME3 PE=1 SV=1
7.91109	14.458	14.7606	14.3668	0.302639	1.16381	-0.393773	1.59435		Q9BRS8	LARP6	sp|Q9BRS8|LARP6_HUMAN La-related protein 6 OS=Homo sapiens OX=9606 GN=LARP6 PE=1 SV=1
9.87178	15.7184	15.6914	15.2987	-0.0269755	0.0493273	-0.392734	1.50625		O95985	TOP3B	sp|O95985|TOP3B_HUMAN DNA topoisomerase 3-beta-1 OS=Homo sapiens OX=9606 GN=TOP3B PE=1 SV=1
11.0778	14.8788	15.1266	14.7357	0.24778	0.328179	-0.390934	1.31186		O15212	PFDN6	sp|O15212|PFD6_HUMAN Prefoldin subunit 6 OS=Homo sapiens OX=9606 GN=PFDN6 PE=1 SV=1
12.7792	14.9077	15.2176	14.8278	0.309874	1.48575	-0.38975	1.64649		Q9BY84	DUSP16	sp|Q9BY84|DUS16_HUMAN Dual specificity protein phosphatase 16 OS=Homo sapiens OX=9606 GN=DUSP16 PE=1 SV=1
9.07249	13.6753	14.1883	13.7987	0.513047	0.976342	-0.389626	0.975126		Q8WU79	SMAP2	sp|Q8WU79|SMAP2_HUMAN Stromal membrane-associated protein 2 OS=Homo sapiens OX=9606 GN=SMAP2 PE=1 SV=1
9.03958	12.2347	12.8744	12.4861	0.639765	0.562853	-0.388333	0.704576		Q9H7S9;Q96F45	ZNF703;ZNF503	sp|Q9H7S9|ZN703_HUMAN Zinc finger protein 703 OS=Homo sapiens OX=9606 GN=ZNF703 PE=1 SV=1;sp|Q96F45|ZN503_HUMAN Zinc finger protein 503 OS=Homo sapiens OX=9606 GN=ZNF503 PE=1 SV=1
8.90477	12.4871	13.115	12.7269	0.62786	2.82367	-0.388134	0.850809		Q5THK1	PRR14L	sp|Q5THK1|PR14L_HUMAN Protein PRR14L OS=Homo sapiens OX=9606 GN=PRR14L PE=1 SV=1
9.2108	13.6921	13.9363	13.5485	0.24417	0.654073	-0.387832	0.972129		O75449	KATNA1	sp|O75449|KTNA1_HUMAN Katanin p60 ATPase-containing subunit A1 OS=Homo sapiens OX=9606 GN=KATNA1 PE=1 SV=1
15.8215	21.4111	21.5174	21.1304	0.106364	1.28091	-0.387033	2.77375		Q9UMZ2	SYNRG	sp|Q9UMZ2|SYNRG_HUMAN Synergin gamma OS=Homo sapiens OX=9606 GN=SYNRG PE=1 SV=2
9.80571	11.3723	12.0896	11.7029	0.717243	2.40456	-0.386713	1.1417		O95571	ETHE1	sp|O95571|ETHE1_HUMAN Persulfide dioxygenase ETHE1, mitochondrial OS=Homo sapiens OX=9606 GN=ETHE1 PE=1 SV=2
13.2332	17.3164	17.5351	17.1487	0.218669	2.22297	-0.386369	2.63665		Q96EA4	SPDL1	sp|Q96EA4|SPDLY_HUMAN Protein Spindly OS=Homo sapiens OX=9606 GN=SPDL1 PE=1 SV=2
8.34511	12.7706	12.4644	12.0781	-0.306212	0.582281	-0.386341	0.944869		Q16659	MAPK6	sp|Q16659|MK06_HUMAN Mitogen-activated protein kinase 6 OS=Homo sapiens OX=9606 GN=MAPK6 PE=1 SV=1
9.91595	11.1498	11.3582	10.972	0.208428	0.474516	-0.386239	1.83081		Q96CF2	CHMP4C	sp|Q96CF2|CHM4C_HUMAN Charged multivesicular body protein 4c OS=Homo sapiens OX=9606 GN=CHMP4C PE=1 SV=1
10.9475	15.6085	15.2365	14.8509	-0.372019	2.72978	-0.385645	2.9081		O14745	SLC9A3R1	sp|O14745|NHRF1_HUMAN Na(+)/H(+) exchange regulatory cofactor NHE-RF1 OS=Homo sapiens OX=9606 GN=SLC9A3R1 PE=1 SV=4
8.46192	13.6858	13.5006	13.115	-0.18525	0.736953	-0.385617	1.44411		P31629	HIVEP2	sp|P31629|ZEP2_HUMAN Transcription factor HIVEP2 OS=Homo sapiens OX=9606 GN=HIVEP2 PE=1 SV=2
12.9943	15.8234	15.9539	15.5683	0.130422	0.301627	-0.385578	1.60959		Q96RT1	ERBB2IP	sp|Q96RT1|ERBIN_HUMAN Erbin OS=Homo sapiens OX=9606 GN=ERBIN PE=1 SV=2
10.5945	13.5757	13.9699	13.5849	0.394156	2.00572	-0.384983	1.61556		Q01813	PFKP	sp|Q01813|PFKAP_HUMAN ATP-dependent 6-phosphofructokinase, platelet type OS=Homo sapiens OX=9606 GN=PFKP PE=1 SV=2
11.5485	15.4649	15.2528	14.8681	-0.212137	1.24016	-0.384722	2.04896		Q9UPS8	ANKRD26	sp|Q9UPS8|ANR26_HUMAN Ankyrin repeat domain-containing protein 26 OS=Homo sapiens OX=9606 GN=ANKRD26 PE=1 SV=4
9.4285	13.3319	13.5037	13.1204	0.171767	0.994475	-0.383328	1.3296		P20290	BTF3	sp|P20290|BTF3_HUMAN Transcription factor BTF3 OS=Homo sapiens OX=9606 GN=BTF3 PE=1 SV=1
14.4747	19.5181	19.7714	19.3884	0.253282	1.73925	-0.382972	1.98963		Q96BY7	ATG2B	sp|Q96BY7|ATG2B_HUMAN Autophagy-related protein 2 homolog B OS=Homo sapiens OX=9606 GN=ATG2B PE=1 SV=5
11.9131	13.6686	13.9072	13.5244	0.238602	0.549894	-0.382798	1.22424		Q96QZ7	MAGI1	sp|Q96QZ7|MAGI1_HUMAN Membrane-associated guanylate kinase, WW and PDZ domain-containing protein 1 OS=Homo sapiens OX=9606 GN=MAGI1 PE=1 SV=3
12.0292	16.4963	16.7541	16.3714	0.257771	2.71153	-0.382751	1.97508		O75575	CRCP	sp|O75575|RPC9_HUMAN DNA-directed RNA polymerase III subunit RPC9 OS=Homo sapiens OX=9606 GN=CRCP PE=1 SV=1
9.41643	12.5468	12.6983	12.3175	0.151575	0.320983	-0.380811	1.35219		O00193	SMAP	sp|O00193|SMAP_HUMAN Small acidic protein OS=Homo sapiens OX=9606 GN=SMAP PE=1 SV=1
12.1115	17.9285	18.0009	17.6234	0.0724066	1.20254	-0.377455	2.682		O95835	LATS1	sp|O95835|LATS1_HUMAN Serine/threonine-protein kinase LATS1 OS=Homo sapiens OX=9606 GN=LATS1 PE=1 SV=1
10.0801	15.3005	15.5175	15.14	0.217007	1.45584	-0.377427	1.24967		Q5MNZ9	WIPI1	sp|Q5MNZ9|WIPI1_HUMAN WD repeat domain phosphoinositide-interacting protein 1 OS=Homo sapiens OX=9606 GN=WIPI1 PE=1 SV=3
14.5242	18.6463	18.7956	18.4182	0.149357	2.51494	-0.377425	2.17935		Q96AC1	FERMT2	sp|Q96AC1|FERM2_HUMAN Fermitin family homolog 2 OS=Homo sapiens OX=9606 GN=FERMT2 PE=1 SV=1
10.0745	18.3824	18.4952	18.1182	0.11283	1.69809	-0.377044	3.33044		A0JNW5	UHRF1BP1L	sp|A0JNW5|UH1BL_HUMAN UHRF1-binding protein 1-like OS=Homo sapiens OX=9606 GN=UHRF1BP1L PE=1 SV=2
8.57955	13.6038	13.9746	13.5987	0.370805	1.85855	-0.375922	0.970578		Q8WVJ2	NUDCD2	sp|Q8WVJ2|NUDC2_HUMAN NudC domain-containing protein 2 OS=Homo sapiens OX=9606 GN=NUDCD2 PE=1 SV=1
12.1914	17.0231	17.3254	16.9498	0.302303	1.19909	-0.375626	3.10437		Q9Y450	HBS1L	sp|Q9Y450|HBS1L_HUMAN HBS1-like protein OS=Homo sapiens OX=9606 GN=HBS1L PE=1 SV=1
8.66648	15.3374	15.3363	14.9614	-0.00109347	0.00181873	-0.374909	0.841515		Q9NYP9	MIS18A	sp|Q9NYP9|MS18A_HUMAN Protein Mis18-alpha OS=Homo sapiens OX=9606 GN=MIS18A PE=1 SV=1
9.31513	12.9853	13.2023	12.8289	0.21703	0.742349	-0.37335	1.32531		Q9Y2H1	STK38L	sp|Q9Y2H1|ST38L_HUMAN Serine/threonine-protein kinase 38-like OS=Homo sapiens OX=9606 GN=STK38L PE=1 SV=3
14.3318	18.6477	18.9137	18.5428	0.266009	1.64209	-0.370888	1.53581		Q9UGI8	TES	sp|Q9UGI8|TES_HUMAN Testin OS=Homo sapiens OX=9606 GN=TES PE=1 SV=1
12.622	15.4263	15.5452	15.1748	0.118838	1.21799	-0.370419	2.20892		P42356;A4QPH2	PI4KA;PI4KAP2	sp|P42356|PI4KA_HUMAN Phosphatidylinositol 4-kinase alpha OS=Homo sapiens OX=9606 GN=PI4KA PE=1 SV=4;sp|A4QPH2|PI4P2_HUMAN Putative phosphatidylinositol 4-kinase alpha-like protein P2 OS=Homo sapiens OX=9606 GN=PI4KAP2 PE=5 SV=3
9.40452	13.7816	13.4313	13.0611	-0.350364	0.744402	-0.370198	0.942377		Q9H7U1	CCSER2	sp|Q9H7U1|CCSE2_HUMAN Serine-rich coiled-coil domain-containing protein 2 OS=Homo sapiens OX=9606 GN=CCSER2 PE=1 SV=2
9.74486	11.8512	12.0279	11.6587	0.176738	0.225183	-0.369269	0.643963		P31943;P55795	HNRNPH1;HNRNPH2	sp|P31943|HNRH1_HUMAN Heterogeneous nuclear ribonucleoprotein H OS=Homo sapiens OX=9606 GN=HNRNPH1 PE=1 SV=4;sp|P55795|HNRH2_HUMAN Heterogeneous nuclear ribonucleoprotein H2 OS=Homo sapiens OX=9606 GN=HNRNPH2 PE=1 SV=1
8.90694	14.7746	15.4216	15.0533	0.647061	2.12296	-0.368343	2.81115		Q9H7T9	AUNIP	sp|Q9H7T9|AUNIP_HUMAN Aurora kinase A and ninein-interacting protein OS=Homo sapiens OX=9606 GN=AUNIP PE=1 SV=1
14.7824	16.6347	16.8409	16.4727	0.206239	1.03332	-0.368184	1.47938		Q96Q05	TRAPPC9	sp|Q96Q05|TPPC9_HUMAN Trafficking protein particle complex subunit 9 OS=Homo sapiens OX=9606 GN=TRAPPC9 PE=1 SV=2
13.4728	17.6305	17.7342	17.3662	0.103646	0.604502	-0.367953	3.34601		P62195	PSMC5	sp|P62195|PRS8_HUMAN 26S proteasome regulatory subunit 8 OS=Homo sapiens OX=9606 GN=PSMC5 PE=1 SV=1
11.1278	13.4328	13.9532	13.5862	0.520385	1.98655	-0.36697	1.10937		Q99728	BARD1	sp|Q99728|BARD1_HUMAN BRCA1-associated RING domain protein 1 OS=Homo sapiens OX=9606 GN=BARD1 PE=1 SV=2
12.0253	17.6559	18.0939	17.7275	0.437974	2.83823	-0.366326	2.5194		Q12965	MYO1E	sp|Q12965|MYO1E_HUMAN Unconventional myosin-Ie OS=Homo sapiens OX=9606 GN=MYO1E PE=1 SV=2
14.0549	19.6798	19.4622	19.0968	-0.217577	0.723085	-0.365393	1.03005		P16949	STMN1	sp|P16949|STMN1_HUMAN Stathmin OS=Homo sapiens OX=9606 GN=STMN1 PE=1 SV=3
8.65992	13.7935	14.1289	13.7636	0.3354	0.986151	-0.365287	0.74845		O95405	ZFYVE9	sp|O95405|ZFYV9_HUMAN Zinc finger FYVE domain-containing protein 9 OS=Homo sapiens OX=9606 GN=ZFYVE9 PE=1 SV=2
11.8532	14.6663	14.7205	14.3554	0.0542295	0.0640755	-0.365088	0.688862		Q14186	TFDP1	sp|Q14186|TFDP1_HUMAN Transcription factor Dp-1 OS=Homo sapiens OX=9606 GN=TFDP1 PE=1 SV=1
15.5576	21.1054	21.4908	21.1258	0.385347	3.27928	-0.364929	2.82481		Q9UNY4	TTF2	sp|Q9UNY4|TTF2_HUMAN Transcription termination factor 2 OS=Homo sapiens OX=9606 GN=TTF2 PE=1 SV=2
9.04681	12.4804	12.9572	12.5924	0.476851	0.782931	-0.364827	0.937106		Q9P2K8	EIF2AK4	sp|Q9P2K8|E2AK4_HUMAN eIF-2-alpha kinase GCN2 OS=Homo sapiens OX=9606 GN=EIF2AK4 PE=1 SV=3
9.4783	14.7517	15.0722	14.7088	0.320458	1.83033	-0.363355	1.95224		Q9Y3Q8	TSC22D4	sp|Q9Y3Q8|T22D4_HUMAN TSC22 domain family protein 4 OS=Homo sapiens OX=9606 GN=TSC22D4 PE=1 SV=2
10.2966	16.1213	16.3919	16.0299	0.27065	1.29173	-0.362009	0.812377		O60749	SNX2	sp|O60749|SNX2_HUMAN Sorting nexin-2 OS=Homo sapiens OX=9606 GN=SNX2 PE=1 SV=2
11.7783	17.1564	17.5403	17.18	0.383934	2.55043	-0.360239	1.54338		Q92598	HSPH1	sp|Q92598|HS105_HUMAN Heat shock protein 105 kDa OS=Homo sapiens OX=9606 GN=HSPH1 PE=1 SV=1
8.33003	14.4813	14.2487	13.8904	-0.232601	0.960405	-0.358342	1.33031		Q12968	NFATC3	sp|Q12968|NFAC3_HUMAN Nuclear factor of activated T-cells, cytoplasmic 3 OS=Homo sapiens OX=9606 GN=NFATC3 PE=1 SV=1
13.4946	17.3155	17.5297	17.1732	0.214233	1.95509	-0.356527	1.34859		Q96AY4	TTC28	sp|Q96AY4|TTC28_HUMAN Tetratricopeptide repeat protein 28 OS=Homo sapiens OX=9606 GN=TTC28 PE=1 SV=4
13.3321	21.2923	21.7399	21.385	0.447576	2.21462	-0.354934	1.53918		P15170	GSPT1	sp|P15170|ERF3A_HUMAN Eukaryotic peptide chain release factor GTP-binding subunit ERF3A OS=Homo sapiens OX=9606 GN=GSPT1 PE=1 SV=1
8.96717	13.3635	13.4991	13.1454	0.135651	1.76763	-0.353719	0.667325		O95487	SEC24B	sp|O95487|SC24B_HUMAN Protein transport protein Sec24B OS=Homo sapiens OX=9606 GN=SEC24B PE=1 SV=2
13.1039	16.8461	17.1431	16.7902	0.297056	1.75194	-0.352945	1.74292		B2RTY4	MYO9A	sp|B2RTY4|MYO9A_HUMAN Unconventional myosin-IXa OS=Homo sapiens OX=9606 GN=MYO9A PE=1 SV=2
9.79578	17.133	17.3056	16.954	0.172592	1.0137	-0.351654	2.19573		O60826	CCDC22	sp|O60826|CCD22_HUMAN Coiled-coil domain-containing protein 22 OS=Homo sapiens OX=9606 GN=CCDC22 PE=1 SV=1
13.1961	17.9415	18.3543	18.0031	0.412755	1.9014	-0.351138	1.37728		P10599	TXN	sp|P10599|THIO_HUMAN Thioredoxin OS=Homo sapiens OX=9606 GN=TXN PE=1 SV=3
12.861	17.92	18.0052	17.6542	0.0852424	0.880495	-0.351055	2.16127		Q7RTP6	MICAL3	sp|Q7RTP6|MICA3_HUMAN [F-actin]-monooxygenase MICAL3 OS=Homo sapiens OX=9606 GN=MICAL3 PE=1 SV=2
9.94596	14.797	14.9979	14.6472	0.20089	1.34686	-0.350733	1.16388		Q9UKA4	AKAP11	sp|Q9UKA4|AKA11_HUMAN A-kinase anchor protein 11 OS=Homo sapiens OX=9606 GN=AKAP11 PE=1 SV=1
11.5595	14.4018	14.6616	14.3115	0.259781	1.94596	-0.350089	1.41188		P50991	CCT4	sp|P50991|TCPD_HUMAN T-complex protein 1 subunit delta OS=Homo sapiens OX=9606 GN=CCT4 PE=1 SV=4
13.1506	18.915	19.1126	18.7641	0.197616	0.90632	-0.34849	2.4991		Q9NSV4	DIAPH3	sp|Q9NSV4|DIAP3_HUMAN Protein diaphanous homolog 3 OS=Homo sapiens OX=9606 GN=DIAPH3 PE=1 SV=4
13.9549	19.3814	19.5389	19.1907	0.157501	1.0816	-0.348201	1.91575		Q8NE71	ABCF1	sp|Q8NE71|ABCF1_HUMAN ATP-binding cassette sub-family F member 1 OS=Homo sapiens OX=9606 GN=ABCF1 PE=1 SV=2
11.4919	17.9244	18.2517	17.9046	0.327276	2.31286	-0.347046	2.19587		Q9NR09	BIRC6	sp|Q9NR09|BIRC6_HUMAN Baculoviral IAP repeat-containing protein 6 OS=Homo sapiens OX=9606 GN=BIRC6 PE=1 SV=2
11.9808	15.5289	15.6833	15.3368	0.154345	0.372433	-0.346434	1.88945		O15013	ARHGEF10	sp|O15013|ARHGA_HUMAN Rho guanine nucleotide exchange factor 10 OS=Homo sapiens OX=9606 GN=ARHGEF10 PE=1 SV=4
15.2457	18.9571	19.3298	18.9876	0.372694	3.40358	-0.342219	2.31854		Q9Y266	NUDC	sp|Q9Y266|NUDC_HUMAN Nuclear migration protein nudC OS=Homo sapiens OX=9606 GN=NUDC PE=1 SV=1
15.0022	19.2731	19.3599	19.0179	0.0867667	0.73398	-0.341956	2.90514		Q9Y2I7	PIKFYVE	sp|Q9Y2I7|FYV1_HUMAN 1-phosphatidylinositol 3-phosphate 5-kinase OS=Homo sapiens OX=9606 GN=PIKFYVE PE=1 SV=3
10.3053	14.0945	14.0523	13.7103	-0.0422622	0.115988	-0.341945	1.69262		Q86T24	ZBTB33	sp|Q86T24|KAISO_HUMAN Transcriptional regulator Kaiso OS=Homo sapiens OX=9606 GN=ZBTB33 PE=1 SV=2
12.3568	16.1893	16.2414	15.8995	0.0521266	0.210263	-0.341874	1.2715		O60502	MGEA5	sp|O60502|OGA_HUMAN Protein O-GlcNAcase OS=Homo sapiens OX=9606 GN=OGA PE=1 SV=2
8.16575	10.962	11.1401	10.7983	0.178124	0.274249	-0.341815	1.17539		Q12888	TP53BP1	sp|Q12888|TP53B_HUMAN TP53-binding protein 1 OS=Homo sapiens OX=9606 GN=TP53BP1 PE=1 SV=2
9.06657	13.2864	13.7829	13.4416	0.496436	0.662024	-0.34126	0.693867		Q9UBQ5	EIF3K	sp|Q9UBQ5|EIF3K_HUMAN Eukaryotic translation initiation factor 3 subunit K OS=Homo sapiens OX=9606 GN=EIF3K PE=1 SV=1
12.2693	17.2917	17.9255	17.5844	0.633795	2.91945	-0.341079	2.83207		O00401	WASL	sp|O00401|WASL_HUMAN Neural Wiskott-Aldrich syndrome protein OS=Homo sapiens OX=9606 GN=WASL PE=1 SV=2
14.8468	17.1447	17.828	17.488	0.683223	1.46533	-0.339938	1.22616		P17066;P48741	HSPA6;HSPA7	sp|P17066|HSP76_HUMAN Heat shock 70 kDa protein 6 OS=Homo sapiens OX=9606 GN=HSPA6 PE=1 SV=2;sp|P48741|HSP77_HUMAN Putative heat shock 70 kDa protein 7 OS=Homo sapiens OX=9606 GN=HSPA7 PE=5 SV=2
13.2264	17.6242	18.1124	17.7727	0.488167	1.71717	-0.339684	1.67344		P35240	NF2	sp|P35240|MERL_HUMAN Merlin OS=Homo sapiens OX=9606 GN=NF2 PE=1 SV=1
8.19941	16.2837	16.3788	16.0393	0.0951302	0.250018	-0.339472	0.538846		Q86YL5	TDRP	sp|Q86YL5|TDRP_HUMAN Testis development-related protein OS=Homo sapiens OX=9606 GN=TDRP PE=1 SV=2
14.8551	19.057	19.4076	19.0687	0.350517	2.28847	-0.338899	1.77251		P33176	KIF5B	sp|P33176|KINH_HUMAN Kinesin-1 heavy chain OS=Homo sapiens OX=9606 GN=KIF5B PE=1 SV=1
11.6979	15.9025	16.3941	16.0556	0.491584	2.08152	-0.338558	1.8492		Q9NZZ3	CHMP5	sp|Q9NZZ3|CHMP5_HUMAN Charged multivesicular body protein 5 OS=Homo sapiens OX=9606 GN=CHMP5 PE=1 SV=1
11.6917	15.4046	15.5638	15.2253	0.15921	1.60029	-0.338495	1.64215		O95219	SNX4	sp|O95219|SNX4_HUMAN Sorting nexin-4 OS=Homo sapiens OX=9606 GN=SNX4 PE=1 SV=1
10.3874	16.6111	16.4318	16.0938	-0.179328	2.10203	-0.338027	2.94853		Q99439	CNN2	sp|Q99439|CNN2_HUMAN Calponin-2 OS=Homo sapiens OX=9606 GN=CNN2 PE=1 SV=4
15.209	19.7904	20.0366	19.6995	0.246264	1.58256	-0.337175	1.42529		Q14008	CKAP5	sp|Q14008|CKAP5_HUMAN Cytoskeleton-associated protein 5 OS=Homo sapiens OX=9606 GN=CKAP5 PE=1 SV=3
13.7593	19.925	20.1223	19.7853	0.197293	1.11926	-0.336965	2.05559		P35658	NUP214	sp|P35658|NU214_HUMAN Nuclear pore complex protein Nup214 OS=Homo sapiens OX=9606 GN=NUP214 PE=1 SV=2
13.979	16.6474	17.2629	16.9265	0.61552	2.63168	-0.33638	1.10852		P00338	LDHA	sp|P00338|LDHA_HUMAN L-lactate dehydrogenase A chain OS=Homo sapiens OX=9606 GN=LDHA PE=1 SV=2
11.3781	15.5978	15.9309	15.595	0.333098	1.70923	-0.33594	0.887495		Q9ULT8	HECTD1	sp|Q9ULT8|HECD1_HUMAN E3 ubiquitin-protein ligase HECTD1 OS=Homo sapiens OX=9606 GN=HECTD1 PE=1 SV=3
8.79846	11.7481	12.4909	12.1559	0.742825	1.25059	-0.334959	0.509401		O94887	FARP2	sp|O94887|FARP2_HUMAN FERM, ARHGEF and pleckstrin domain-containing protein 2 OS=Homo sapiens OX=9606 GN=FARP2 PE=1 SV=3
13.3456	16.7374	16.9108	16.5758	0.173355	0.756918	-0.334933	2.02213		Q9BRS2	RIOK1	sp|Q9BRS2|RIOK1_HUMAN Serine/threonine-protein kinase RIO1 OS=Homo sapiens OX=9606 GN=RIOK1 PE=1 SV=2
8.88463	14.6331	14.4324	14.0977	-0.200644	2.81547	-0.334763	1.75241		Q6ZWJ1	STXBP4	sp|Q6ZWJ1|STXB4_HUMAN Syntaxin-binding protein 4 OS=Homo sapiens OX=9606 GN=STXBP4 PE=1 SV=2
13.3909	15.3662	15.7513	15.4166	0.385136	2.69085	-0.334709	1.49992		O43353	RIPK2	sp|O43353|RIPK2_HUMAN Receptor-interacting serine/threonine-protein kinase 2 OS=Homo sapiens OX=9606 GN=RIPK2 PE=1 SV=2
12.112	15.7814	16.1094	15.7751	0.327913	2.86162	-0.334243	1.93699		P49815	TSC2	sp|P49815|TSC2_HUMAN Tuberin OS=Homo sapiens OX=9606 GN=TSC2 PE=1 SV=2
14.3439	16.9642	17.2096	16.8759	0.245393	0.847385	-0.333628	1.67881		Q96M27	PRRC1	sp|Q96M27|PRRC1_HUMAN Protein PRRC1 OS=Homo sapiens OX=9606 GN=PRRC1 PE=1 SV=1
8.14511	12.9442	13.1539	12.8203	0.209667	0.286203	-0.333581	0.79236		O15040	TECPR2	sp|O15040|TCPR2_HUMAN Tectonin beta-propeller repeat-containing protein 2 OS=Homo sapiens OX=9606 GN=TECPR2 PE=1 SV=4
8.78214	11.9224	12.3439	12.011	0.421466	0.786651	-0.332873	1.67801		Q9H467	CUEDC2	sp|Q9H467|CUED2_HUMAN CUE domain-containing protein 2 OS=Homo sapiens OX=9606 GN=CUEDC2 PE=1 SV=1
10.4862	16.3516	16.6993	16.3665	0.34769	1.66381	-0.332762	1.66674		Q92574	TSC1	sp|Q92574|TSC1_HUMAN Hamartin OS=Homo sapiens OX=9606 GN=TSC1 PE=1 SV=2
12.4618	17.6017	17.9327	17.6016	0.331027	1.37772	-0.331129	1.71042		O60610	DIAPH1	sp|O60610|DIAP1_HUMAN Protein diaphanous homolog 1 OS=Homo sapiens OX=9606 GN=DIAPH1 PE=1 SV=2
12.2907	18.0737	18.1956	17.8657	0.121998	0.648888	-0.329924	2.51878		Q96A65	EXOC4	sp|Q96A65|EXOC4_HUMAN Exocyst complex component 4 OS=Homo sapiens OX=9606 GN=EXOC4 PE=1 SV=1
11.4545	17.3645	17.546	17.2162	0.181526	1.53222	-0.329838	1.48871		Q86UW7	CADPS2	sp|Q86UW7|CAPS2_HUMAN Calcium-dependent secretion activator 2 OS=Homo sapiens OX=9606 GN=CADPS2 PE=1 SV=2
15.588	19.1762	19.2983	18.9687	0.122068	0.635274	-0.329574	1.68248		P53350	PLK1	sp|P53350|PLK1_HUMAN Serine/threonine-protein kinase PLK1 OS=Homo sapiens OX=9606 GN=PLK1 PE=1 SV=1
8.83237	12.8123	12.6279	12.2993	-0.184424	0.609804	-0.328601	1.03251		Q12756	KIF1A	sp|Q12756|KIF1A_HUMAN Kinesin-like protein KIF1A OS=Homo sapiens OX=9606 GN=KIF1A PE=1 SV=2
11.1638	16.5756	16.6548	16.3266	0.0791994	0.251161	-0.328231	1.53259		O43524	FOXO3	sp|O43524|FOXO3_HUMAN Forkhead box protein O3 OS=Homo sapiens OX=9606 GN=FOXO3 PE=1 SV=1
12.3007	15.3128	15.4078	15.0797	0.0950346	0.556611	-0.328131	1.16025		Q15003	NCAPH	sp|Q15003|CND2_HUMAN Condensin complex subunit 2 OS=Homo sapiens OX=9606 GN=NCAPH PE=1 SV=3
8.20507	14.2068	14.8447	14.5177	0.637892	1.73051	-0.326935	0.646692		O60443	DFNA5	sp|O60443|GSDME_HUMAN Gasdermin-E OS=Homo sapiens OX=9606 GN=GSDME PE=1 SV=2
14.8626	20.0667	19.8785	19.5518	-0.188235	0.758939	-0.326663	1.92897		Q641Q2	FAM21A	sp|Q641Q2|WAC2A_HUMAN WASH complex subunit 2A OS=Homo sapiens OX=9606 GN=WASHC2A PE=1 SV=3
15.3037	21.2227	21.3367	21.0118	0.113975	1.34282	-0.324894	1.9273		Q7Z3T8	ZFYVE16	sp|Q7Z3T8|ZFY16_HUMAN Zinc finger FYVE domain-containing protein 16 OS=Homo sapiens OX=9606 GN=ZFYVE16 PE=1 SV=3
10.8087	14.8637	14.8791	14.5547	0.0154188	0.0556661	-0.324375	1.44029		P53621	COPA	sp|P53621|COPA_HUMAN Coatomer subunit alpha OS=Homo sapiens OX=9606 GN=COPA PE=1 SV=2
13.597	17.9519	18.0939	17.7695	0.141984	0.58951	-0.32436	2.18044		P35998	PSMC2	sp|P35998|PRS7_HUMAN 26S proteasome regulatory subunit 7 OS=Homo sapiens OX=9606 GN=PSMC2 PE=1 SV=3
8.50506	12.9095	13.4983	13.175	0.58886	1.16083	-0.32332	0.441572		Q9Y263	PLAA	sp|Q9Y263|PLAP_HUMAN Phospholipase A-2-activating protein OS=Homo sapiens OX=9606 GN=PLAA PE=1 SV=2
12.4945	18.7289	18.8996	18.5772	0.170627	0.686006	-0.322337	1.89145		Q8WUM0	NUP133	sp|Q8WUM0|NU133_HUMAN Nuclear pore complex protein Nup133 OS=Homo sapiens OX=9606 GN=NUP133 PE=1 SV=2
13.5614	14.5934	15.2448	14.9236	0.65143	1.00272	-0.321208	1.48421		P40616	ARL1	sp|P40616|ARL1_HUMAN ADP-ribosylation factor-like protein 1 OS=Homo sapiens OX=9606 GN=ARL1 PE=1 SV=1
13.7135	17.6871	17.5808	17.26	-0.106337	0.980038	-0.320802	2.32455		Q9UKT4	FBXO5	sp|Q9UKT4|FBX5_HUMAN F-box only protein 5 OS=Homo sapiens OX=9606 GN=FBXO5 PE=1 SV=1
10.8232	15.3952	15.8021	15.4815	0.406895	1.71571	-0.320632	2.42331		P41227	NAA10	sp|P41227|NAA10_HUMAN N-alpha-acetyltransferase 10 OS=Homo sapiens OX=9606 GN=NAA10 PE=1 SV=1
11.1772	16.1463	16.4548	16.1346	0.308538	2.67951	-0.320257	1.5934		P16333	NCK1	sp|P16333|NCK1_HUMAN Cytoplasmic protein NCK1 OS=Homo sapiens OX=9606 GN=NCK1 PE=1 SV=1
11.1636	15.7582	15.831	15.5109	0.0728019	0.352644	-0.320047	0.937297		Q9Y4F3	KIAA0430	sp|Q9Y4F3|MARF1_HUMAN Meiosis regulator and mRNA stability factor 1 OS=Homo sapiens OX=9606 GN=MARF1 PE=1 SV=6
9.481	15.4737	15.4165	15.0964	-0.0572314	0.248807	-0.320029	1.71033		Q5T9S5	CCDC18	sp|Q5T9S5|CCD18_HUMAN Coiled-coil domain-containing protein 18 OS=Homo sapiens OX=9606 GN=CCDC18 PE=1 SV=1
13.0133	16.8238	17.3482	17.0284	0.524455	1.60871	-0.31984	1.11802		P63241;Q9GZV4;Q6IS14	EIF5A;EIF5A2;EIF5AL1	sp|P63241|IF5A1_HUMAN Eukaryotic translation initiation factor 5A-1 OS=Homo sapiens OX=9606 GN=EIF5A PE=1 SV=2;sp|Q9GZV4|IF5A2_HUMAN Eukaryotic translation initiation factor 5A-2 OS=Homo sapiens OX=9606 GN=EIF5A2 PE=1 SV=3;sp|Q6IS14|IF5AL_HUMAN Eukaryotic
12.408	16.1059	16.1183	15.7986	0.0123663	0.0469794	-0.319658	2.79687		P42345	MTOR	sp|P42345|MTOR_HUMAN Serine/threonine-protein kinase mTOR OS=Homo sapiens OX=9606 GN=MTOR PE=1 SV=1
12.2375	16.8349	17.006	16.688	0.171105	0.678009	-0.318006	1.13526		P55209	NAP1L1	sp|P55209|NP1L1_HUMAN Nucleosome assembly protein 1-like 1 OS=Homo sapiens OX=9606 GN=NAP1L1 PE=1 SV=1
8.94355	12.0878	12.2921	11.9754	0.204214	0.533754	-0.316688	0.636902		Q14202	ZMYM3	sp|Q14202|ZMYM3_HUMAN Zinc finger MYM-type protein 3 OS=Homo sapiens OX=9606 GN=ZMYM3 PE=1 SV=2
9.21453	13.4983	13.8275	13.5111	0.329249	1.44726	-0.316367	0.718827		Q9Y230	RUVBL2	sp|Q9Y230|RUVB2_HUMAN RuvB-like 2 OS=Homo sapiens OX=9606 GN=RUVBL2 PE=1 SV=3
14.6064	17.8429	18.1089	17.793	0.265982	2.67636	-0.315874	1.26459		Q9C0C9	UBE2O	sp|Q9C0C9|UBE2O_HUMAN (E3-independent) E2 ubiquitin-conjugating enzyme OS=Homo sapiens OX=9606 GN=UBE2O PE=1 SV=3
10.2814	15.2806	15.5413	15.2256	0.260756	2.78286	-0.315676	1.30246		Q8NHU6	TDRD7	sp|Q8NHU6|TDRD7_HUMAN Tudor domain-containing protein 7 OS=Homo sapiens OX=9606 GN=TDRD7 PE=1 SV=2
11.5139	14.9588	15.492	15.1774	0.533259	1.46972	-0.314677	1.29059		Q9BUK6	MSTO1	sp|Q9BUK6|MSTO1_HUMAN Protein misato homolog 1 OS=Homo sapiens OX=9606 GN=MSTO1 PE=1 SV=1
11.5621	14.6935	14.7905	14.4759	0.0970645	0.233543	-0.314669	0.798974		Q8N1F7	NUP93	sp|Q8N1F7|NUP93_HUMAN Nuclear pore complex protein Nup93 OS=Homo sapiens OX=9606 GN=NUP93 PE=1 SV=2
15.096	19.7769	20.0306	19.716	0.253669	1.51279	-0.314591	1.51572		Q14247	CTTN	sp|Q14247|SRC8_HUMAN Src substrate cortactin OS=Homo sapiens OX=9606 GN=CTTN PE=1 SV=2
15.0003	20.0516	20.2274	19.9132	0.17572	2.11378	-0.314176	2.5731		O60566	BUB1B	sp|O60566|BUB1B_HUMAN Mitotic checkpoint serine/threonine-protein kinase BUB1 beta OS=Homo sapiens OX=9606 GN=BUB1B PE=1 SV=3
10.3863	15.6602	15.4681	15.1543	-0.192091	0.475436	-0.313799	1.5235		O95819	MAP4K4	sp|O95819|M4K4_HUMAN Mitogen-activated protein kinase kinase kinase kinase 4 OS=Homo sapiens OX=9606 GN=MAP4K4 PE=1 SV=2
8.79162	14.6163	14.4964	14.1829	-0.119938	0.628702	-0.31346	1.39894		Q96KQ4	PPP1R13B	sp|Q96KQ4|ASPP1_HUMAN Apoptosis-stimulating of p53 protein 1 OS=Homo sapiens OX=9606 GN=PPP1R13B PE=1 SV=3
8.82574	14.8272	14.8404	14.5271	0.0131925	0.0393285	-0.313297	0.89782		Q13191	CBLB	sp|Q13191|CBLB_HUMAN E3 ubiquitin-protein ligase CBL-B OS=Homo sapiens OX=9606 GN=CBLB PE=1 SV=2
10.5131	16.1431	16.3591	16.0463	0.216001	0.864944	-0.312791	1.41916		Q6ZW31	SYDE1	sp|Q6ZW31|SYDE1_HUMAN Rho GTPase-activating protein SYDE1 OS=Homo sapiens OX=9606 GN=SYDE1 PE=1 SV=1
11.1492	13.7571	13.2575	12.9453	-0.499626	2.79341	-0.312175	1.74658		P35241	RDX	sp|P35241|RADI_HUMAN Radixin OS=Homo sapiens OX=9606 GN=RDX PE=1 SV=1
8.90695	16.2578	16.4453	16.1341	0.187547	2.5906	-0.311232	1.09445		Q99081	TCF12	sp|Q99081|HTF4_HUMAN Transcription factor 12 OS=Homo sapiens OX=9606 GN=TCF12 PE=1 SV=1
12.7061	16.4762	16.8542	16.5441	0.377954	2.56084	-0.310123	1.63986		Q08945	SSRP1	sp|Q08945|SSRP1_HUMAN FACT complex subunit SSRP1 OS=Homo sapiens OX=9606 GN=SSRP1 PE=1 SV=1
10.8904	14.4397	14.9962	14.6864	0.556421	1.27252	-0.309787	1.11853		Q12815	TROAP	sp|Q12815|TROAP_HUMAN Tastin OS=Homo sapiens OX=9606 GN=TROAP PE=1 SV=3
8.74859	13.7019	13.6595	13.3499	-0.0424139	0.132079	-0.309622	0.815394		Q16204	CCDC6	sp|Q16204|CCDC6_HUMAN Coiled-coil domain-containing protein 6 OS=Homo sapiens OX=9606 GN=CCDC6 PE=1 SV=2
12.6657	17.1168	17.3821	17.0725	0.265359	1.94025	-0.309596	1.91623		Q8NEB9	PIK3C3	sp|Q8NEB9|PK3C3_HUMAN Phosphatidylinositol 3-kinase catalytic subunit type 3 OS=Homo sapiens OX=9606 GN=PIK3C3 PE=1 SV=1
10.0407	17.7316	18.1819	17.8728	0.450215	1.68449	-0.309024	0.704299		P52594	AGFG1	sp|P52594|AGFG1_HUMAN Arf-GAP domain and FG repeat-containing protein 1 OS=Homo sapiens OX=9606 GN=AGFG1 PE=1 SV=2
8.92048	17.1151	16.9855	16.677	-0.129605	0.830553	-0.308441	1.73923		Q5H9R7	PPP6R3	sp|Q5H9R7|PP6R3_HUMAN Serine/threonine-protein phosphatase 6 regulatory subunit 3 OS=Homo sapiens OX=9606 GN=PPP6R3 PE=1 SV=2
8.49409	16.7267	16.9894	16.6817	0.262777	1.15545	-0.30775	2.51029		Q04760	GLO1	sp|Q04760|LGUL_HUMAN Lactoylglutathione lyase OS=Homo sapiens OX=9606 GN=GLO1 PE=1 SV=4
9.89267	17.3999	17.6863	17.3794	0.286442	1.56715	-0.30691	0.670184		Q9NXU5	ARL15	sp|Q9NXU5|ARL15_HUMAN ADP-ribosylation factor-like protein 15 OS=Homo sapiens OX=9606 GN=ARL15 PE=1 SV=1
8.7074	12.3508	12.6322	12.3253	0.281392	0.318192	-0.306905	1.5983		P60842;P38919;Q14240	EIF4A1;EIF4A3;EIF4A2	sp|P60842|IF4A1_HUMAN Eukaryotic initiation factor 4A-I OS=Homo sapiens OX=9606 GN=EIF4A1 PE=1 SV=1;sp|P38919|IF4A3_HUMAN Eukaryotic initiation factor 4A-III OS=Homo sapiens OX=9606 GN=EIF4A3 PE=1 SV=4;sp|Q14240|IF4A2_HUMAN Eukaryotic initiation factor 4A-
11.377	16.845	16.9117	16.6055	0.0666742	0.101934	-0.306192	0.729318		P63128;Q9YNA8;P62685;Q7LDI9;P87889;P63145;P63130;P63126;P62684;P62683	ERVK-9;ERVK-19;ERVK-8;ERVK-6;ERVK-10;ERVK-24;ERVK-7;HERVK_113;ERVK-21	sp|P63128|POK9_HUMAN Endogenous retrovirus group K member 9 Pol protein OS=Homo sapiens OX=9606 GN=ERVK-9 PE=3 SV=3;sp|Q9YNA8|GAK19_HUMAN Endogenous retrovirus group K member 19 Gag polyprotein OS=Homo sapiens OX=9606 GN=ERVK-19 PE=1 SV=3;sp|P62685|GAK8_HU
13.8211	19.185	19.508	19.2023	0.323005	1.27628	-0.305716	0.900532		Q9UM82	SPATA2	sp|Q9UM82|SPAT2_HUMAN Spermatogenesis-associated protein 2 OS=Homo sapiens OX=9606 GN=SPATA2 PE=1 SV=2
10.9606	17.1159	17.0393	16.7337	-0.0766149	0.83302	-0.305632	1.95422		Q13045	FLII	sp|Q13045|FLII_HUMAN Protein flightless-1 homolog OS=Homo sapiens OX=9606 GN=FLII PE=1 SV=2
12.7628	16.8972	16.8941	16.5899	-0.00312654	0.0121374	-0.30423	1.94524		P39880	CUX1	sp|P39880|CUX1_HUMAN Homeobox protein cut-like 1 OS=Homo sapiens OX=9606 GN=CUX1 PE=1 SV=3
10.5325	17.7219	17.9419	17.6379	0.220021	1.12829	-0.304016	2.59238		Q9Y6G9	DYNC1LI1	sp|Q9Y6G9|DC1L1_HUMAN Cytoplasmic dynein 1 light intermediate chain 1 OS=Homo sapiens OX=9606 GN=DYNC1LI1 PE=1 SV=3
8.57163	14.5157	15.1174	14.8169	0.601665	1.17022	-0.300454	1.19408		O94927	HAUS5	sp|O94927|HAUS5_HUMAN HAUS augmin-like complex subunit 5 OS=Homo sapiens OX=9606 GN=HAUS5 PE=1 SV=2
15.066	19.7434	19.9651	19.665	0.221703	1.43609	-0.300109	2.01036		P46060	RANGAP1	sp|P46060|RAGP1_HUMAN Ran GTPase-activating protein 1 OS=Homo sapiens OX=9606 GN=RANGAP1 PE=1 SV=1
15.3399	17.177	17.9543	17.6543	0.777295	2.19811	-0.29999	0.450502		P14618	PKM	sp|P14618|KPYM_HUMAN Pyruvate kinase PKM OS=Homo sapiens OX=9606 GN=PKM PE=1 SV=4
12.1115	16.1976	16.1006	15.8013	-0.0969684	0.35999	-0.299329	1.52275		Q9NQW6	ANLN	sp|Q9NQW6|ANLN_HUMAN Anillin OS=Homo sapiens OX=9606 GN=ANLN PE=1 SV=2
12.7677	17.0616	17.3072	17.0085	0.24562	1.94839	-0.298723	2.73171		O95229	ZWINT	sp|O95229|ZWINT_HUMAN ZW10 interactor OS=Homo sapiens OX=9606 GN=ZWINT PE=1 SV=2
15.039	18.1613	18.1914	17.8937	0.0300921	0.114283	-0.297726	1.90742		Q9Y4R8	TELO2	sp|Q9Y4R8|TELO2_HUMAN Telomere length regulation protein TEL2 homolog OS=Homo sapiens OX=9606 GN=TELO2 PE=1 SV=2
10.4306	14.8048	14.7514	14.4541	-0.0534365	0.250409	-0.297263	0.58166		Q15042	RAB3GAP1	sp|Q15042|RB3GP_HUMAN Rab3 GTPase-activating protein catalytic subunit OS=Homo sapiens OX=9606 GN=RAB3GAP1 PE=1 SV=3
10.7868	12.7207	12.7562	12.4599	0.035566	0.0850903	-0.296338	1.00509		Q9BZ95	WHSC1L1	sp|Q9BZ95|NSD3_HUMAN Histone-lysine N-methyltransferase NSD3 OS=Homo sapiens OX=9606 GN=NSD3 PE=1 SV=1
9.89951	14.6332	14.7401	14.4441	0.106937	0.223354	-0.296041	0.907375		Q9UNZ2	NSFL1C	sp|Q9UNZ2|NSF1C_HUMAN NSFL1 cofactor p47 OS=Homo sapiens OX=9606 GN=NSFL1C PE=1 SV=2
11.7132	15.4952	15.7629	15.4683	0.26767	1.03585	-0.29455	1.5259		Q7LBC6	KDM3B	sp|Q7LBC6|KDM3B_HUMAN Lysine-specific demethylase 3B OS=Homo sapiens OX=9606 GN=KDM3B PE=1 SV=2
13.5949	19.4965	19.8442	19.5498	0.347686	2.09292	-0.294398	1.88473		O14617	AP3D1	sp|O14617|AP3D1_HUMAN AP-3 complex subunit delta-1 OS=Homo sapiens OX=9606 GN=AP3D1 PE=1 SV=1
13.519	16.4453	16.5118	16.2179	0.0665768	0.90788	-0.293906	1.1822		Q96DT7	ZBTB10	sp|Q96DT7|ZBT10_HUMAN Zinc finger and BTB domain-containing protein 10 OS=Homo sapiens OX=9606 GN=ZBTB10 PE=1 SV=2
10.7985	15.6034	15.9377	15.644	0.33436	1.42398	-0.293696	1.00103		Q70E73	RAPH1	sp|Q70E73|RAPH1_HUMAN Ras-associated and pleckstrin homology domains-containing protein 1 OS=Homo sapiens OX=9606 GN=RAPH1 PE=1 SV=3
11.3913	14.9476	15.289	14.9956	0.341461	1.59369	-0.293395	0.952232		Q9BSJ2	TUBGCP2	sp|Q9BSJ2|GCP2_HUMAN Gamma-tubulin complex component 2 OS=Homo sapiens OX=9606 GN=TUBGCP2 PE=1 SV=2
9.62227	13.5996	13.8938	13.6009	0.294154	0.461733	-0.292869	0.782637		Q5VIR6	VPS53	sp|Q5VIR6|VPS53_HUMAN Vacuolar protein sorting-associated protein 53 homolog OS=Homo sapiens OX=9606 GN=VPS53 PE=1 SV=1
10.0607	14.9382	15.1536	14.863	0.215377	1.06608	-0.290571	0.864774		Q9NV70	EXOC1	sp|Q9NV70|EXOC1_HUMAN Exocyst complex component 1 OS=Homo sapiens OX=9606 GN=EXOC1 PE=1 SV=4
10.6106	15.5558	15.4348	15.1444	-0.121029	0.391982	-0.290389	0.952399		Q15029	EFTUD2	sp|Q15029|U5S1_HUMAN 116 kDa U5 small nuclear ribonucleoprotein component OS=Homo sapiens OX=9606 GN=EFTUD2 PE=1 SV=1
10.7294	17.819	17.833	17.5427	0.0140897	0.0423218	-0.290361	2.10782		Q92997	DVL3	sp|Q92997|DVL3_HUMAN Segment polarity protein dishevelled homolog DVL-3 OS=Homo sapiens OX=9606 GN=DVL3 PE=1 SV=2
12.0743	20.0551	20.1156	19.8256	0.0604276	0.799797	-0.289939	1.48507		Q9NUQ3	TXLNG	sp|Q9NUQ3|TXLNG_HUMAN Gamma-taxilin OS=Homo sapiens OX=9606 GN=TXLNG PE=1 SV=2
12.0857	16.1101	16.3389	16.0494	0.22885	0.850377	-0.289503	2.84142		P86791;P86790	CCZ1;CCZ1B	sp|P86791|CCZ1_HUMAN Vacuolar fusion protein CCZ1 homolog OS=Homo sapiens OX=9606 GN=CCZ1 PE=1 SV=1;sp|P86790|CCZ1B_HUMAN Vacuolar fusion protein CCZ1 homolog B OS=Homo sapiens OX=9606 GN=CCZ1B PE=1 SV=1
11.8253	16.304	16.5858	16.2967	0.281786	1.46574	-0.289038	1.91337		Q32MZ4	LRRFIP1	sp|Q32MZ4|LRRF1_HUMAN Leucine-rich repeat flightless-interacting protein 1 OS=Homo sapiens OX=9606 GN=LRRFIP1 PE=1 SV=2
8.33279	12.3857	12.9812	12.6924	0.595541	1.20025	-0.288783	0.715485		Q9Y5X3	SNX5	sp|Q9Y5X3|SNX5_HUMAN Sorting nexin-5 OS=Homo sapiens OX=9606 GN=SNX5 PE=1 SV=1
10.5501	14.931	14.3444	14.0558	-0.58659	1.53293	-0.288633	0.829833		Q13233	MAP3K1	sp|Q13233|M3K1_HUMAN Mitogen-activated protein kinase kinase kinase 1 OS=Homo sapiens OX=9606 GN=MAP3K1 PE=1 SV=4
12.8635	16.8711	17.2413	16.9528	0.370178	2.09983	-0.288515	1.74222		Q9UBB4	ATXN10	sp|Q9UBB4|ATX10_HUMAN Ataxin-10 OS=Homo sapiens OX=9606 GN=ATXN10 PE=1 SV=1
12.6041	18.2975	18.2774	17.9893	-0.0200265	0.0922608	-0.288113	2.30419		Q9Y5T5	USP16	sp|Q9Y5T5|UBP16_HUMAN Ubiquitin carboxyl-terminal hydrolase 16 OS=Homo sapiens OX=9606 GN=USP16 PE=1 SV=1
11.8662	16.8999	17.074	16.7863	0.174151	1.5873	-0.287702	1.941		Q9BV44	THUMPD3	sp|Q9BV44|THUM3_HUMAN THUMP domain-containing protein 3 OS=Homo sapiens OX=9606 GN=THUMPD3 PE=1 SV=1
10.8549	16.5755	16.8473	16.5597	0.271867	0.95216	-0.287645	0.84326		Q9NVZ3	NECAP2	sp|Q9NVZ3|NECP2_HUMAN Adaptin ear-binding coat-associated protein 2 OS=Homo sapiens OX=9606 GN=NECAP2 PE=1 SV=1
12.906	16.9322	17.0349	16.7477	0.102708	0.683089	-0.287222	1.85075		Q8TEW0	PARD3	sp|Q8TEW0|PARD3_HUMAN Partitioning defective 3 homolog OS=Homo sapiens OX=9606 GN=PARD3 PE=1 SV=2
10.861	17.4515	17.6264	17.3396	0.174854	0.802704	-0.286808	1.50219		Q8NEY1	NAV1	sp|Q8NEY1|NAV1_HUMAN Neuron navigator 1 OS=Homo sapiens OX=9606 GN=NAV1 PE=1 SV=2
14.4672	17.7042	17.8134	17.5266	0.109147	0.719929	-0.286771	1.30078		Q5VZ89	DENND4C	sp|Q5VZ89|DEN4C_HUMAN DENN domain-containing protein 4C OS=Homo sapiens OX=9606 GN=DENND4C PE=1 SV=3
11.0642	13.8571	14.0076	13.7212	0.150444	0.230652	-0.286423	0.348952		P51957	NEK4	sp|P51957|NEK4_HUMAN Serine/threonine-protein kinase Nek4 OS=Homo sapiens OX=9606 GN=NEK4 PE=1 SV=2
13.1502	17.1555	17.1973	16.9109	0.0418301	0.140728	-0.286384	1.04775		Q14160	SCRIB	sp|Q14160|SCRIB_HUMAN Protein scribble homolog OS=Homo sapiens OX=9606 GN=SCRIB PE=1 SV=4
15.9122	20.7469	20.9408	20.6547	0.193896	1.47741	-0.286172	1.9004		Q9UPN3	MACF1	sp|Q9UPN3|MACF1_HUMAN Microtubule-actin cross-linking factor 1, isoforms 1/2/3/5 OS=Homo sapiens OX=9606 GN=MACF1 PE=1 SV=4
8.22776	13.8305	14.0389	13.7531	0.208381	0.472908	-0.285854	1.63508		O00743	PPP6C	sp|O00743|PPP6_HUMAN Serine/threonine-protein phosphatase 6 catalytic subunit OS=Homo sapiens OX=9606 GN=PPP6C PE=1 SV=1
9.48698	17.4595	17.7069	17.4223	0.247396	2.61998	-0.284635	1.42761		Q8WW12	PCNP	sp|Q8WW12|PCNP_HUMAN PEST proteolytic signal-containing nuclear protein OS=Homo sapiens OX=9606 GN=PCNP PE=1 SV=2
11.6805	16.8078	16.8293	16.5448	0.0214965	0.122744	-0.284451	1.60507		Q5VSL9	STRIP1	sp|Q5VSL9|STRP1_HUMAN Striatin-interacting protein 1 OS=Homo sapiens OX=9606 GN=STRIP1 PE=1 SV=1
10.2193	13.5326	13.7698	13.4859	0.237233	0.506161	-0.283897	0.442185		O75970	MPDZ	sp|O75970|MPDZ_HUMAN Multiple PDZ domain protein OS=Homo sapiens OX=9606 GN=MPDZ PE=1 SV=2
15.6745	19.8467	19.9976	19.7148	0.150896	1.77448	-0.282821	2.20219		Q9NRY4	ARHGAP35	sp|Q9NRY4|RHG35_HUMAN Rho GTPase-activating protein 35 OS=Homo sapiens OX=9606 GN=ARHGAP35 PE=1 SV=3
10.6766	15.7235	15.8412	15.5594	0.11774	0.498736	-0.281785	1.0402		O75044	SRGAP2	sp|O75044|SRGP2_HUMAN SLIT-ROBO Rho GTPase-activating protein 2 OS=Homo sapiens OX=9606 GN=SRGAP2 PE=1 SV=3
10.8334	15.4457	15.8079	15.5263	0.362246	1.70162	-0.281564	1.58709		P51617	IRAK1	sp|P51617|IRAK1_HUMAN Interleukin-1 receptor-associated kinase 1 OS=Homo sapiens OX=9606 GN=IRAK1 PE=1 SV=2
11.5968	17.0079	17.2659	16.9845	0.258034	1.78986	-0.281403	1.31524		Q9NTJ3	SMC4	sp|Q9NTJ3|SMC4_HUMAN Structural maintenance of chromosomes protein 4 OS=Homo sapiens OX=9606 GN=SMC4 PE=1 SV=2
15.1746	19.4263	19.4971	19.2166	0.070792	0.2301	-0.280475	1.24027		Q01968	OCRL	sp|Q01968|OCRL_HUMAN Inositol polyphosphate 5-phosphatase OCRL-1 OS=Homo sapiens OX=9606 GN=OCRL PE=1 SV=3
13.272	15.8875	16.1442	15.8642	0.256649	0.801929	-0.280015	0.56058		P62258;P27348;P31946;P61981;Q04917	YWHAE;YWHAQ;YWHAB;YWHAG;YWHAH	sp|P62258|1433E_HUMAN 14-3-3 protein epsilon OS=Homo sapiens OX=9606 GN=YWHAE PE=1 SV=1;sp|P27348|1433T_HUMAN 14-3-3 protein theta OS=Homo sapiens OX=9606 GN=YWHAQ PE=1 SV=1;sp|P31946|1433B_HUMAN 14-3-3 protein beta/alpha OS=Homo sapiens OX=9606 GN=YWHAB P
9.87182	17.205	16.8363	16.5566	-0.368739	3.45555	-0.279713	1.7383		Q9UDY2	TJP2	sp|Q9UDY2|ZO2_HUMAN Tight junction protein ZO-2 OS=Homo sapiens OX=9606 GN=TJP2 PE=1 SV=2
12.5494	15.3359	15.4418	15.1623	0.105872	0.885161	-0.27955	3.47292		Q9BZI7	UPF3B	sp|Q9BZI7|REN3B_HUMAN Regulator of nonsense transcripts 3B OS=Homo sapiens OX=9606 GN=UPF3B PE=1 SV=1
11.6882	13.3752	13.6969	13.4189	0.321725	0.441993	-0.278052	1.02044		O95707	POP4	sp|O95707|RPP29_HUMAN Ribonuclease P protein subunit p29 OS=Homo sapiens OX=9606 GN=POP4 PE=1 SV=2
14.8431	18.1822	18.4197	18.1417	0.237504	1.9531	-0.277986	1.26141		P51610	HCFC1	sp|P51610|HCFC1_HUMAN Host cell factor 1 OS=Homo sapiens OX=9606 GN=HCFC1 PE=1 SV=2
11.87	16.8796	17.364	17.0862	0.484428	1.78171	-0.277843	2.83445		Q07866	KLC1	sp|Q07866|KLC1_HUMAN Kinesin light chain 1 OS=Homo sapiens OX=9606 GN=KLC1 PE=1 SV=2
13.4925	18.1921	18.2976	18.0203	0.105557	0.592944	-0.277357	2.42608		Q5T5U3	ARHGAP21	sp|Q5T5U3|RHG21_HUMAN Rho GTPase-activating protein 21 OS=Homo sapiens OX=9606 GN=ARHGAP21 PE=1 SV=2
10.4493	14.3785	14.6446	14.3695	0.266112	0.779733	-0.275174	0.762374		Q9H9E3	COG4	sp|Q9H9E3|COG4_HUMAN Conserved oligomeric Golgi complex subunit 4 OS=Homo sapiens OX=9606 GN=COG4 PE=1 SV=3
9.28451	10.6977	11.1745	10.8999	0.476804	0.799429	-0.274556	0.392961		O75061	DNAJC6	sp|O75061|AUXI_HUMAN Putative tyrosine-protein phosphatase auxilin OS=Homo sapiens OX=9606 GN=DNAJC6 PE=1 SV=3
8.80065	13.2254	13.3142	13.0401	0.0887992	0.27415	-0.274177	0.688798		P24928	POLR2A	sp|P24928|RPB1_HUMAN DNA-directed RNA polymerase II subunit RPB1 OS=Homo sapiens OX=9606 GN=POLR2A PE=1 SV=2
13.0164	17.1614	17.4576	17.1838	0.296207	2.47086	-0.273751	2.07036		Q96T51	RUFY1	sp|Q96T51|RUFY1_HUMAN RUN and FYVE domain-containing protein 1 OS=Homo sapiens OX=9606 GN=RUFY1 PE=1 SV=2
9.91052	14.6382	14.7675	14.4946	0.129279	0.296118	-0.272906	0.746338		Q96Q89	KIF20B	sp|Q96Q89|KI20B_HUMAN Kinesin-like protein KIF20B OS=Homo sapiens OX=9606 GN=KIF20B PE=1 SV=3
12.7565	15.7827	15.943	15.6703	0.160326	0.963894	-0.272747	1.39403		Q14674	ESPL1	sp|Q14674|ESPL1_HUMAN Separin OS=Homo sapiens OX=9606 GN=ESPL1 PE=1 SV=3
14.3232	19.6656	19.802	19.5294	0.136465	1.07643	-0.272669	1.77365		Q03001	DST	sp|Q03001|DYST_HUMAN Dystonin OS=Homo sapiens OX=9606 GN=DST PE=1 SV=4
11.1248	16.2521	16.9414	16.6692	0.689314	3.48979	-0.272234	2.07759		P31350	RRM2	sp|P31350|RIR2_HUMAN Ribonucleoside-diphosphate reductase subunit M2 OS=Homo sapiens OX=9606 GN=RRM2 PE=1 SV=1
9.80975	15.9014	15.838	15.5662	-0.063434	0.288481	-0.271805	0.736029		Q99567	NUP88	sp|Q99567|NUP88_HUMAN Nuclear pore complex protein Nup88 OS=Homo sapiens OX=9606 GN=NUP88 PE=1 SV=2
10.881	15.3684	15.41	15.1386	0.041609	0.123766	-0.271459	0.813545		Q16576;Q09028	RBBP7;RBBP4	sp|Q16576|RBBP7_HUMAN Histone-binding protein RBBP7 OS=Homo sapiens OX=9606 GN=RBBP7 PE=1 SV=1;sp|Q09028|RBBP4_HUMAN Histone-binding protein RBBP4 OS=Homo sapiens OX=9606 GN=RBBP4 PE=1 SV=3
9.34999	13.3865	13.5619	13.2915	0.175401	0.348545	-0.270341	0.615994		Q96S55	WRNIP1	sp|Q96S55|WRIP1_HUMAN ATPase WRNIP1 OS=Homo sapiens OX=9606 GN=WRNIP1 PE=1 SV=2
10.2918	17.1339	17.2787	17.0092	0.144839	0.632473	-0.269484	1.62728		Q15545	TAF7	sp|Q15545|TAF7_HUMAN Transcription initiation factor TFIID subunit 7 OS=Homo sapiens OX=9606 GN=TAF7 PE=1 SV=1
8.43336	12.7637	12.6694	12.4035	-0.0943244	0.163557	-0.265827	0.490016		Q9BX40	LSM14B	sp|Q9BX40|LS14B_HUMAN Protein LSM14 homolog B OS=Homo sapiens OX=9606 GN=LSM14B PE=1 SV=1
13.7635	18.1023	18.1847	17.919	0.0824664	0.338397	-0.265732	2.53901		Q92621	NUP205	sp|Q92621|NU205_HUMAN Nuclear pore complex protein Nup205 OS=Homo sapiens OX=9606 GN=NUP205 PE=1 SV=3
8.6409	12.9021	12.7504	12.4851	-0.151663	0.166116	-0.265295	0.258886		Q8N122	RPTOR	sp|Q8N122|RPTOR_HUMAN Regulatory-associated protein of mTOR OS=Homo sapiens OX=9606 GN=RPTOR PE=1 SV=1
8.09799	14.0492	14.0298	13.7677	-0.0194323	0.0522324	-0.262088	0.61318		Q9UKE5	TNIK	sp|Q9UKE5|TNIK_HUMAN TRAF2 and NCK-interacting protein kinase OS=Homo sapiens OX=9606 GN=TNIK PE=1 SV=1
9.5468	12.2288	12.1529	11.8914	-0.0759107	0.122201	-0.261501	0.553757		Q9UPN6;O95104	SCAF8;SCAF4	sp|Q9UPN6|SCAF8_HUMAN Protein SCAF8 OS=Homo sapiens OX=9606 GN=SCAF8 PE=1 SV=1;sp|O95104|SFR15_HUMAN Splicing factor, arginine/serine-rich 15 OS=Homo sapiens OX=9606 GN=SCAF4 PE=1 SV=3
9.35756	17.2857	17.3136	17.0528	0.0279351	0.0732217	-0.260821	0.477483		Q96BK5	PINX1	sp|Q96BK5|PINX1_HUMAN PIN2/TERF1-interacting telomerase inhibitor 1 OS=Homo sapiens OX=9606 GN=PINX1 PE=1 SV=2
8.45121	11.2719	11.5287	11.2679	0.256795	0.58474	-0.260765	0.37162		Q8WXA3	RUFY2	sp|Q8WXA3|RUFY2_HUMAN RUN and FYVE domain-containing protein 2 OS=Homo sapiens OX=9606 GN=RUFY2 PE=1 SV=3
8.94967	12.9818	12.981	12.721	-0.000788829	0.00139665	-0.260049	1.59001		P51116	FXR2	sp|P51116|FXR2_HUMAN Fragile X mental retardation syndrome-related protein 2 OS=Homo sapiens OX=9606 GN=FXR2 PE=1 SV=2
9.99184	16.7109	16.0571	15.7975	-0.65387	3.18099	-0.259556	1.23211		Q9BX66	SORBS1	sp|Q9BX66|SRBS1_HUMAN Sorbin and SH3 domain-containing protein 1 OS=Homo sapiens OX=9606 GN=SORBS1 PE=1 SV=3
10.1817	16.1507	16.3337	16.075	0.182965	0.765547	-0.258673	1.0725		Q8N3P4	VPS8	sp|Q8N3P4|VPS8_HUMAN Vacuolar protein sorting-associated protein 8 homolog OS=Homo sapiens OX=9606 GN=VPS8 PE=1 SV=3
9.70032	17.5317	17.7062	17.4483	0.174576	0.861133	-0.257933	1.94696		Q9H444	CHMP4B	sp|Q9H444|CHM4B_HUMAN Charged multivesicular body protein 4b OS=Homo sapiens OX=9606 GN=CHMP4B PE=1 SV=1
13.7203	17.6465	17.8678	17.6104	0.221256	2.67026	-0.257406	0.983229		Q9Y6A5	TACC3	sp|Q9Y6A5|TACC3_HUMAN Transforming acidic coiled-coil-containing protein 3 OS=Homo sapiens OX=9606 GN=TACC3 PE=1 SV=1
14.1454	15.7051	15.9549	15.6979	0.249803	0.880154	-0.257021	0.861514		P0DP25;P0DP24;P0DP23		sp|P0DP25|CALM3_HUMAN Calmodulin-3 OS=Homo sapiens OX=9606 GN=CALM3 PE=1 SV=1;sp|P0DP24|CALM2_HUMAN Calmodulin-2 OS=Homo sapiens OX=9606 GN=CALM2 PE=1 SV=1;sp|P0DP23|CALM1_HUMAN Calmodulin-1 OS=Homo sapiens OX=9606 GN=CALM1 PE=1 SV=1
12.822	19.3964	19.1398	18.8831	-0.256642	1.55785	-0.25671	1.66766		Q8NG31	CASC5	sp|Q8NG31|KNL1_HUMAN Kinetochore scaffold 1 OS=Homo sapiens OX=9606 GN=KNL1 PE=1 SV=3
10.2278	15.3654	15.9027	15.6461	0.537289	1.16292	-0.256517	0.218382		Q92572	AP3S1	sp|Q92572|AP3S1_HUMAN AP-3 complex subunit sigma-1 OS=Homo sapiens OX=9606 GN=AP3S1 PE=1 SV=1
14.2813	17.4359	17.3773	17.1212	-0.0585423	0.890991	-0.256148	0.600882		O60841	EIF5B	sp|O60841|IF2P_HUMAN Eukaryotic translation initiation factor 5B OS=Homo sapiens OX=9606 GN=EIF5B PE=1 SV=4
15.2912	20.0154	20.2723	20.0172	0.2569	2.04658	-0.255112	1.95991		Q96PY6	NEK1	sp|Q96PY6|NEK1_HUMAN Serine/threonine-protein kinase Nek1 OS=Homo sapiens OX=9606 GN=NEK1 PE=1 SV=2
10.0573	15.9856	16.1828	15.9283	0.197209	0.711241	-0.254484	1.75452		Q9P2D6	FAM135A	sp|Q9P2D6|F135A_HUMAN Protein FAM135A OS=Homo sapiens OX=9606 GN=FAM135A PE=1 SV=2
10.2129	15.9493	16.3044	16.0504	0.355116	1.19106	-0.254072	1.36088		Q9UNH7	SNX6	sp|Q9UNH7|SNX6_HUMAN Sorting nexin-6 OS=Homo sapiens OX=9606 GN=SNX6 PE=1 SV=1
13.5624	16.0129	16.0575	15.8034	0.044654	0.141172	-0.254062	0.894477		P49368	CCT3	sp|P49368|TCPG_HUMAN T-complex protein 1 subunit gamma OS=Homo sapiens OX=9606 GN=CCT3 PE=1 SV=4
13.5644	17.3627	17.6305	17.3789	0.267807	1.69102	-0.251596	1.82846		P21359	NF1	sp|P21359|NF1_HUMAN Neurofibromin OS=Homo sapiens OX=9606 GN=NF1 PE=1 SV=2
9.86829	15.2273	14.9675	14.7184	-0.259792	0.668852	-0.249045	0.927381		Q96B26	EXOSC8	sp|Q96B26|EXOS8_HUMAN Exosome complex component RRP43 OS=Homo sapiens OX=9606 GN=EXOSC8 PE=1 SV=1
10.677	13.9399	13.8195	13.5705	-0.120413	0.267981	-0.248927	0.613669		P61978	HNRNPK	sp|P61978|HNRPK_HUMAN Heterogeneous nuclear ribonucleoprotein K OS=Homo sapiens OX=9606 GN=HNRNPK PE=1 SV=1
11.6346	15.0235	14.8186	14.5701	-0.204903	0.890578	-0.248496	1.91363		Q5VUJ6	LRCH2	sp|Q5VUJ6|LRCH2_HUMAN Leucine-rich repeat and calponin homology domain-containing protein 2 OS=Homo sapiens OX=9606 GN=LRCH2 PE=2 SV=2
12.9246	16.672	16.6931	16.4457	0.0211119	0.173021	-0.247401	1.25378		Q8TD16	BICD2	sp|Q8TD16|BICD2_HUMAN Protein bicaudal D homolog 2 OS=Homo sapiens OX=9606 GN=BICD2 PE=1 SV=1
11.1675	14.9278	15.2042	14.9572	0.276378	1.11759	-0.247002	0.646136		Q99633	PRPF18	sp|Q99633|PRP18_HUMAN Pre-mRNA-splicing factor 18 OS=Homo sapiens OX=9606 GN=PRPF18 PE=1 SV=1
8.44817	14.4055	14.0359	13.7891	-0.369594	0.730988	-0.246769	0.388828		Q9UPN7	PPP6R1	sp|Q9UPN7|PP6R1_HUMAN Serine/threonine-protein phosphatase 6 regulatory subunit 1 OS=Homo sapiens OX=9606 GN=PPP6R1 PE=1 SV=5
14.2424	20.3103	20.4134	20.1668	0.103123	0.867498	-0.246579	1.20907		Q9H6U6	BCAS3	sp|Q9H6U6|BCAS3_HUMAN Breast carcinoma-amplified sequence 3 OS=Homo sapiens OX=9606 GN=BCAS3 PE=1 SV=3
10.4022	16.7792	16.9597	16.7139	0.180505	0.876611	-0.245813	0.884938		E9PAV3;Q13765	NACA	sp|E9PAV3|NACAM_HUMAN Nascent polypeptide-associated complex subunit alpha, muscle-specific form OS=Homo sapiens OX=9606 GN=NACA PE=1 SV=1;sp|Q13765|NACA_HUMAN Nascent polypeptide-associated complex subunit alpha OS=Homo sapiens OX=9606 GN=NACA PE=1 SV=1
15.3396	19.3336	19.2857	19.0403	-0.0479414	0.566235	-0.24536	1.77842		Q8TEU7	RAPGEF6	sp|Q8TEU7|RPGF6_HUMAN Rap guanine nucleotide exchange factor 6 OS=Homo sapiens OX=9606 GN=RAPGEF6 PE=1 SV=2
10.8419	19.6599	19.954	19.7099	0.294092	2.48912	-0.244065	1.90412		Q96A49	SYAP1	sp|Q96A49|SYAP1_HUMAN Synapse-associated protein 1 OS=Homo sapiens OX=9606 GN=SYAP1 PE=1 SV=1
15.6329	18.3277	18.6506	18.4067	0.322963	1.78328	-0.243986	0.776704		Q14204	DYNC1H1	sp|Q14204|DYHC1_HUMAN Cytoplasmic dynein 1 heavy chain 1 OS=Homo sapiens OX=9606 GN=DYNC1H1 PE=1 SV=5
14.6618	18.2115	18.5688	18.3254	0.357339	2.18311	-0.243453	1.21251		P62826	RAN	sp|P62826|RAN_HUMAN GTP-binding nuclear protein Ran OS=Homo sapiens OX=9606 GN=RAN PE=1 SV=3
12.7338	15.4773	15.5047	15.2613	0.0273802	0.0470585	-0.243319	0.421652		O94916	NFAT5	sp|O94916|NFAT5_HUMAN Nuclear factor of activated T-cells 5 OS=Homo sapiens OX=9606 GN=NFAT5 PE=1 SV=1
9.41006	13.4404	13.5035	13.2613	0.0631171	0.223354	-0.242147	1.8931		Q96IZ5	RBM41	sp|Q96IZ5|RBM41_HUMAN RNA-binding protein 41 OS=Homo sapiens OX=9606 GN=RBM41 PE=1 SV=2
10.4075	15.7706	15.8688	15.6267	0.0982472	0.303461	-0.242095	0.630092		Q13439	GOLGA4	sp|Q13439|GOGA4_HUMAN Golgin subfamily A member 4 OS=Homo sapiens OX=9606 GN=GOLGA4 PE=1 SV=1
10.0872	15.348	15.6093	15.3677	0.261288	1.3249	-0.241609	0.948767		Q99661	KIF2C	sp|Q99661|KIF2C_HUMAN Kinesin-like protein KIF2C OS=Homo sapiens OX=9606 GN=KIF2C PE=1 SV=2
14.155	17.5482	17.6055	17.3641	0.0573562	0.248358	-0.241372	1.29288		Q14671;Q8TB72	PUM1;PUM2	sp|Q14671|PUM1_HUMAN Pumilio homolog 1 OS=Homo sapiens OX=9606 GN=PUM1 PE=1 SV=3;sp|Q8TB72|PUM2_HUMAN Pumilio homolog 2 OS=Homo sapiens OX=9606 GN=PUM2 PE=1 SV=2
9.69317	11.9207	11.5635	11.3226	-0.357178	1.11865	-0.240887	0.598072		O15226	NKRF	sp|O15226|NKRF_HUMAN NF-kappa-B-repressing factor OS=Homo sapiens OX=9606 GN=NKRF PE=1 SV=2
10.2713	16.2283	16.3919	16.1514	0.163591	0.361601	-0.240482	0.874785		Q13309	SKP2	sp|Q13309|SKP2_HUMAN S-phase kinase-associated protein 2 OS=Homo sapiens OX=9606 GN=SKP2 PE=1 SV=2
12.1085	16.568	16.5953	16.3554	0.0272499	0.179782	-0.239913	2.01807		Q86XP3	DDX42	sp|Q86XP3|DDX42_HUMAN ATP-dependent RNA helicase DDX42 OS=Homo sapiens OX=9606 GN=DDX42 PE=1 SV=1
9.28031	15.6899	15.9168	15.6781	0.226933	0.696444	-0.238727	0.640051		Q96EY5	MVB12A	sp|Q96EY5|MB12A_HUMAN Multivesicular body subunit 12A OS=Homo sapiens OX=9606 GN=MVB12A PE=1 SV=1
9.70386	18.2365	18.9588	18.7206	0.722355	2.05825	-0.238212	0.972094		Q9P1Y5	CAMSAP3	sp|Q9P1Y5|CAMP3_HUMAN Calmodulin-regulated spectrin-associated protein 3 OS=Homo sapiens OX=9606 GN=CAMSAP3 PE=1 SV=2
8.18678	13.6639	13.9683	13.7305	0.304387	0.719053	-0.237812	0.777294		Q8IVM0	CCDC50	sp|Q8IVM0|CCD50_HUMAN Coiled-coil domain-containing protein 50 OS=Homo sapiens OX=9606 GN=CCDC50 PE=1 SV=1
12.944	18.1601	18.2356	17.9979	0.0754736	0.49822	-0.237629	1.8752		Q02224	CENPE	sp|Q02224|CENPE_HUMAN Centromere-associated protein E OS=Homo sapiens OX=9606 GN=CENPE PE=1 SV=2
9.94207	16.8289	17.0119	16.7745	0.183037	0.785051	-0.237493	1.02226		O15372	EIF3H	sp|O15372|EIF3H_HUMAN Eukaryotic translation initiation factor 3 subunit H OS=Homo sapiens OX=9606 GN=EIF3H PE=1 SV=1
8.19197	18.5795	18.873	18.6362	0.293512	1.64437	-0.236791	2.32167		P43487	RANBP1	sp|P43487|RANG_HUMAN Ran-specific GTPase-activating protein OS=Homo sapiens OX=9606 GN=RANBP1 PE=1 SV=1
11.1178	16.8299	16.6302	16.3941	-0.199705	0.781246	-0.236044	1.47778		Q9H7P9	PLEKHG2	sp|Q9H7P9|PKHG2_HUMAN Pleckstrin homology domain-containing family G member 2 OS=Homo sapiens OX=9606 GN=PLEKHG2 PE=1 SV=3
8.65721	17.1652	17.3125	17.0766	0.14731	0.689339	-0.235902	0.805269		O43683	BUB1	sp|O43683|BUB1_HUMAN Mitotic checkpoint serine/threonine-protein kinase BUB1 OS=Homo sapiens OX=9606 GN=BUB1 PE=1 SV=1
8.22494	12.5864	13.0028	12.7681	0.416317	2.10938	-0.234634	1.0343		Q8IZP0	ABI1	sp|Q8IZP0|ABI1_HUMAN Abl interactor 1 OS=Homo sapiens OX=9606 GN=ABI1 PE=1 SV=4
13.1273	16.849	17.2413	17.0069	0.392298	2.13937	-0.23441	1.11034		Q9BY89	KIAA1671	sp|Q9BY89|K1671_HUMAN Uncharacterized protein KIAA1671 OS=Homo sapiens OX=9606 GN=KIAA1671 PE=1 SV=2
13.928	17.912	17.922	17.6877	0.00995378	0.0445119	-0.234287	1.00533		P11940	PABPC1	sp|P11940|PABP1_HUMAN Polyadenylate-binding protein 1 OS=Homo sapiens OX=9606 GN=PABPC1 PE=1 SV=2
12.3861	17.9066	17.8954	17.6615	-0.0111592	0.0338882	-0.233962	1.01881		Q05682	CALD1	sp|Q05682|CALD1_HUMAN Caldesmon OS=Homo sapiens OX=9606 GN=CALD1 PE=1 SV=3
13.6134	18.999	19.0329	18.8018	0.0339276	0.123362	-0.231138	2.00102		P57740	NUP107	sp|P57740|NU107_HUMAN Nuclear pore complex protein Nup107 OS=Homo sapiens OX=9606 GN=NUP107 PE=1 SV=1
9.25923	18.3489	18.6175	18.3863	0.268581	1.32325	-0.231136	1.37202		Q9H425	C1orf198	sp|Q9H425|CA198_HUMAN Uncharacterized protein C1orf198 OS=Homo sapiens OX=9606 GN=C1orf198 PE=1 SV=1
13.5944	18.9824	18.9346	18.7038	-0.0478019	0.284187	-0.23078	1.11206		P78559	MAP1A	sp|P78559|MAP1A_HUMAN Microtubule-associated protein 1A OS=Homo sapiens OX=9606 GN=MAP1A PE=1 SV=6
12.7117	15.7318	15.7773	15.5471	0.0455301	0.39537	-0.230184	1.48702		Q15021	NCAPD2	sp|Q15021|CND1_HUMAN Condensin complex subunit 1 OS=Homo sapiens OX=9606 GN=NCAPD2 PE=1 SV=3
11.9141	16.6095	16.4585	16.2307	-0.150952	0.808123	-0.227843	0.636313		P33991	MCM4	sp|P33991|MCM4_HUMAN DNA replication licensing factor MCM4 OS=Homo sapiens OX=9606 GN=MCM4 PE=1 SV=5
12.6461	17.8272	17.8544	17.627	0.0271121	0.124008	-0.227344	2.59114		P52948	NUP98	sp|P52948|NUP98_HUMAN Nuclear pore complex protein Nup98-Nup96 OS=Homo sapiens OX=9606 GN=NUP98 PE=1 SV=4
16.4057	19.4354	19.8213	19.5953	0.385884	1.54482	-0.226032	1.65091		P68104;Q5VTE0;Q05639	EEF1A1;EEF1A1P5;EEF1A2	sp|P68104|EF1A1_HUMAN Elongation factor 1-alpha 1 OS=Homo sapiens OX=9606 GN=EEF1A1 PE=1 SV=1;sp|Q5VTE0|EF1A3_HUMAN Putative elongation factor 1-alpha-like 3 OS=Homo sapiens OX=9606 GN=EEF1A1P5 PE=5 SV=1;sp|Q05639|EF1A2_HUMAN Elongation factor 1-alpha 2 OS
13.0784	15.812	16.0196	15.7939	0.207639	1.37825	-0.225769	1.38774		O15090	ZNF536	sp|O15090|ZN536_HUMAN Zinc finger protein 536 OS=Homo sapiens OX=9606 GN=ZNF536 PE=1 SV=3
12.0403	15.108	15.2502	15.0247	0.142229	0.294123	-0.225471	0.408375		Q9BUJ2	HNRNPUL1	sp|Q9BUJ2|HNRL1_HUMAN Heterogeneous nuclear ribonucleoprotein U-like protein 1 OS=Homo sapiens OX=9606 GN=HNRNPUL1 PE=1 SV=2
8.33484	13.9719	14.0718	13.8472	0.0998713	0.48633	-0.224589	0.219216		Q9UHV9	PFDN2	sp|Q9UHV9|PFD2_HUMAN Prefoldin subunit 2 OS=Homo sapiens OX=9606 GN=PFDN2 PE=1 SV=1
8.93669	14.3576	14.1237	13.8997	-0.233931	0.908251	-0.224058	0.946044		O75170	PPP6R2	sp|O75170|PP6R2_HUMAN Serine/threonine-protein phosphatase 6 regulatory subunit 2 OS=Homo sapiens OX=9606 GN=PPP6R2 PE=1 SV=2
11.9304	15.9362	15.9913	15.7673	0.0550486	0.222363	-0.223956	0.92136		P12081	HARS	sp|P12081|SYHC_HUMAN Histidine--tRNA ligase, cytoplasmic OS=Homo sapiens OX=9606 GN=HARS PE=1 SV=2
9.7868	15.2574	15.4355	15.2118	0.1781	0.630222	-0.223719	0.86086		Q9GZT9	EGLN1	sp|Q9GZT9|EGLN1_HUMAN Egl nine homolog 1 OS=Homo sapiens OX=9606 GN=EGLN1 PE=1 SV=1
12.5907	15.5758	15.7738	15.5529	0.198074	1.39499	-0.220959	0.636966		Q9BQG2	NUDT12	sp|Q9BQG2|NUD12_HUMAN Peroxisomal NADH pyrophosphatase NUDT12 OS=Homo sapiens OX=9606 GN=NUDT12 PE=1 SV=1
9.20678	14.0404	14.0813	13.8609	0.0409112	0.0991089	-0.220407	0.93481		Q6UVJ0	SASS6	sp|Q6UVJ0|SAS6_HUMAN Spindle assembly abnormal protein 6 homolog OS=Homo sapiens OX=9606 GN=SASS6 PE=1 SV=1
14.0932	19.8669	20.2842	20.0639	0.417298	1.73185	-0.220205	1.00062		Q9H910	HN1L	sp|Q9H910|JUPI2_HUMAN Jupiter microtubule associated homolog 2 OS=Homo sapiens OX=9606 GN=JPT2 PE=1 SV=1
9.80519	15.5587	16.0617	15.8421	0.502968	2.22502	-0.219564	0.759349		P52209	PGD	sp|P52209|6PGD_HUMAN 6-phosphogluconate dehydrogenase, decarboxylating OS=Homo sapiens OX=9606 GN=PGD PE=1 SV=3
13.2739	18.1606	17.7398	17.5203	-0.420795	2.45588	-0.219546	1.71335		Q16513	PKN2	sp|Q16513|PKN2_HUMAN Serine/threonine-protein kinase N2 OS=Homo sapiens OX=9606 GN=PKN2 PE=1 SV=1
8.86669	14.803	14.8675	14.6482	0.0644284	0.465214	-0.219297	1.64952		O60869	EDF1	sp|O60869|EDF1_HUMAN Endothelial differentiation-related factor 1 OS=Homo sapiens OX=9606 GN=EDF1 PE=1 SV=1
16.2675	19.5164	19.4832	19.2642	-0.0332037	0.289639	-0.219004	1.56183		Q96N67	DOCK7	sp|Q96N67|DOCK7_HUMAN Dedicator of cytokinesis protein 7 OS=Homo sapiens OX=9606 GN=DOCK7 PE=1 SV=4
12.957	14.8454	14.83	14.611	-0.0154018	0.0559916	-0.219001	1.43393		Q9UHB6	LIMA1	sp|Q9UHB6|LIMA1_HUMAN LIM domain and actin-binding protein 1 OS=Homo sapiens OX=9606 GN=LIMA1 PE=1 SV=1
9.92331	13.1985	13.3597	13.1408	0.161271	0.274409	-0.218979	0.183816		Q9NXV6	CDKN2AIP	sp|Q9NXV6|CARF_HUMAN CDKN2A-interacting protein OS=Homo sapiens OX=9606 GN=CDKN2AIP PE=1 SV=3
14.9242	16.3498	16.6724	16.4543	0.322642	1.87241	-0.218153	1.17898		P26639	TARS	sp|P26639|SYTC_HUMAN Threonine--tRNA ligase, cytoplasmic OS=Homo sapiens OX=9606 GN=TARS PE=1 SV=3
11.637	14.608	14.8498	14.6317	0.241796	0.90537	-0.218011	0.425293		Q70EK8	USP53	sp|Q70EK8|UBP53_HUMAN Inactive ubiquitin carboxyl-terminal hydrolase 53 OS=Homo sapiens OX=9606 GN=USP53 PE=1 SV=2
9.96221	13.203	12.8019	12.585	-0.401095	1.35093	-0.216841	0.411384		O95677	EYA4	sp|O95677|EYA4_HUMAN Eyes absent homolog 4 OS=Homo sapiens OX=9606 GN=EYA4 PE=1 SV=2
13.1829	16.5668	16.8375	16.6212	0.270631	0.859448	-0.216231	1.12997		P41236;Q6NXS1	PPP1R2;PPP1R2P3	sp|P41236|IPP2_HUMAN Protein phosphatase inhibitor 2 OS=Homo sapiens OX=9606 GN=PPP1R2 PE=1 SV=2;sp|Q6NXS1|IPP2B_HUMAN Protein phosphatase inhibitor 2 family member B OS=Homo sapiens OX=9606 GN=PPP1R2B PE=1 SV=2
9.43183	15.348	15.3538	15.1376	0.00573871	0.0149647	-0.216153	0.827269		Q9NP73	ALG13	sp|Q9NP73|ALG13_HUMAN Putative bifunctional UDP-N-acetylglucosamine transferase and deubiquitinase ALG13 OS=Homo sapiens OX=9606 GN=ALG13 PE=1 SV=2
8.81145	13.0465	12.9657	12.7502	-0.0807226	0.344018	-0.215504	1.1224		Q99767	APBA2	sp|Q99767|APBA2_HUMAN Amyloid-beta A4 precursor protein-binding family A member 2 OS=Homo sapiens OX=9606 GN=APBA2 PE=1 SV=3
8.6021	13.1833	13.4054	13.1904	0.222133	0.425558	-0.214963	0.705153		Q8ND56	LSM14A	sp|Q8ND56|LS14A_HUMAN Protein LSM14 homolog A OS=Homo sapiens OX=9606 GN=LSM14A PE=1 SV=3
12.2507	14.9343	15.0299	14.8163	0.0955259	0.356108	-0.213571	0.933374		Q96GE4	CEP95	sp|Q96GE4|CEP95_HUMAN Centrosomal protein of 95 kDa OS=Homo sapiens OX=9606 GN=CEP95 PE=1 SV=1
13.5979	18.1188	18.2003	17.9874	0.0815473	0.326118	-0.212964	0.936445		O15021	MAST4	sp|O15021|MAST4_HUMAN Microtubule-associated serine/threonine-protein kinase 4 OS=Homo sapiens OX=9606 GN=MAST4 PE=1 SV=4
9.58523	13.8635	14.4467	14.2352	0.583268	0.993623	-0.21156	0.144354		Q9P289	STK26	sp|Q9P289|STK26_HUMAN Serine/threonine-protein kinase 26 OS=Homo sapiens OX=9606 GN=STK26 PE=1 SV=2
17.8248	20.4056	20.7953	20.5862	0.389674	1.7831	-0.209155	1.29077		P11142	HSPA8	sp|P11142|HSP7C_HUMAN Heat shock cognate 71 kDa protein OS=Homo sapiens OX=9606 GN=HSPA8 PE=1 SV=1
10.7213	16.0489	15.524	15.316	-0.524963	2.44624	-0.207998	2.11498		Q8TEQ6	GEMIN5	sp|Q8TEQ6|GEMI5_HUMAN Gem-associated protein 5 OS=Homo sapiens OX=9606 GN=GEMIN5 PE=1 SV=3
11.9818	14.9128	14.97	14.7621	0.0571596	0.141264	-0.20794	0.435899		Q9NVN8	GNL3L	sp|Q9NVN8|GNL3L_HUMAN Guanine nucleotide-binding protein-like 3-like protein OS=Homo sapiens OX=9606 GN=GNL3L PE=1 SV=1
8.6805	15.8645	16.1056	15.8981	0.241182	0.333646	-0.207542	0.63014		P23443	RPS6KB1	sp|P23443|KS6B1_HUMAN Ribosomal protein S6 kinase beta-1 OS=Homo sapiens OX=9606 GN=RPS6KB1 PE=1 SV=2
13.6978	16.6091	16.4574	16.2508	-0.151655	0.5614	-0.206677	0.88305		Q7Z406	MYH14	sp|Q7Z406|MYH14_HUMAN Myosin-14 OS=Homo sapiens OX=9606 GN=MYH14 PE=1 SV=2
13.3975	17.7047	17.8256	17.6191	0.120862	1.33372	-0.206495	1.42175		Q8IUD2	ERC1	sp|Q8IUD2|RB6I2_HUMAN ELKS/Rab6-interacting/CAST family member 1 OS=Homo sapiens OX=9606 GN=ERC1 PE=1 SV=1
15.2732	19.766	19.9195	19.7131	0.153428	1.53229	-0.206331	2.47952		Q8IZH2	XRN1	sp|Q8IZH2|XRN1_HUMAN 5-3 exoribonuclease 1 OS=Homo sapiens OX=9606 GN=XRN1 PE=1 SV=1
14.5625	19.5623	19.6773	19.4716	0.11501	0.356603	-0.205752	1.67217		Q9NYZ3	GTSE1	sp|Q9NYZ3|GTSE1_HUMAN G2 and S phase-expressed protein 1 OS=Homo sapiens OX=9606 GN=GTSE1 PE=1 SV=3
11.1781	13.3648	13.4238	13.2187	0.059063	0.281972	-0.205132	1.0141		P47897	QARS	sp|P47897|SYQ_HUMAN Glutamine--tRNA ligase OS=Homo sapiens OX=9606 GN=QARS PE=1 SV=1
15.125	19.8554	19.9721	19.7684	0.11669	0.982599	-0.203701	1.10531		P78318	IGBP1	sp|P78318|IGBP1_HUMAN Immunoglobulin-binding protein 1 OS=Homo sapiens OX=9606 GN=IGBP1 PE=1 SV=1
10.6036	17.5477	17.5011	17.2977	-0.0465654	0.117245	-0.203394	1.89029		Q8IW35	CEP97	sp|Q8IW35|CEP97_HUMAN Centrosomal protein of 97 kDa OS=Homo sapiens OX=9606 GN=CEP97 PE=1 SV=1
9.20848	16.6971	16.9762	16.773	0.279115	1.08976	-0.203197	0.799496		Q8IWF6	DENND6A	sp|Q8IWF6|DEN6A_HUMAN Protein DENND6A OS=Homo sapiens OX=9606 GN=DENND6A PE=1 SV=1
14.1873	17.7551	18.081	17.8779	0.325852	2.19263	-0.203093	0.709537		P54277	PMS1	sp|P54277|PMS1_HUMAN PMS1 protein homolog 1 OS=Homo sapiens OX=9606 GN=PMS1 PE=1 SV=1
10.8342	15.7801	15.8048	15.6021	0.0247165	0.0867184	-0.20269	0.93941		Q13310	PABPC4	sp|Q13310|PABP4_HUMAN Polyadenylate-binding protein 4 OS=Homo sapiens OX=9606 GN=PABPC4 PE=1 SV=1
11.5649	18.7756	19.0314	18.8287	0.255748	2.27154	-0.202683	0.979719		Q15382	RHEB	sp|Q15382|RHEB_HUMAN GTP-binding protein Rheb OS=Homo sapiens OX=9606 GN=RHEB PE=1 SV=1
12.1895	15.5004	15.9908	15.7888	0.490321	2.00277	-0.201967	0.677157		Q00537	CDK17	sp|Q00537|CDK17_HUMAN Cyclin-dependent kinase 17 OS=Homo sapiens OX=9606 GN=CDK17 PE=1 SV=2
14.134	16.2761	16.4904	16.2892	0.214347	2.74192	-0.201233	2.66987		O75351;Q9UN37;Q6PIW4	VPS4B;VPS4A;FIGNL1	sp|O75351|VPS4B_HUMAN Vacuolar protein sorting-associated protein 4B OS=Homo sapiens OX=9606 GN=VPS4B PE=1 SV=2;sp|Q9UN37|VPS4A_HUMAN Vacuolar protein sorting-associated protein 4A OS=Homo sapiens OX=9606 GN=VPS4A PE=1 SV=1;sp|Q6PIW4|FIGL1_HUMAN Fidgetin-l
13.9541	16.1812	16.2288	16.0289	0.047546	0.210797	-0.199871	0.502458		Q99832	CCT7	sp|Q99832|TCPH_HUMAN T-complex protein 1 subunit eta OS=Homo sapiens OX=9606 GN=CCT7 PE=1 SV=2
12.5733	15.0539	15.3199	15.1212	0.265938	1.49325	-0.198675	0.993462		Q9H799	C5orf42	sp|Q9H799|CPLN1_HUMAN Ciliogenesis and planar polarity effector 1 OS=Homo sapiens OX=9606 GN=CPLANE1 PE=1 SV=4
11.9623	16.4754	16.5374	16.3395	0.0620073	0.13664	-0.19794	0.517753		O60493	SNX3	sp|O60493|SNX3_HUMAN Sorting nexin-3 OS=Homo sapiens OX=9606 GN=SNX3 PE=1 SV=3
9.013	14.9888	14.8498	14.6526	-0.138946	0.894457	-0.197244	1.09596		Q9HCK1	ZDBF2	sp|Q9HCK1|ZDBF2_HUMAN DBF4-type zinc finger-containing protein 2 OS=Homo sapiens OX=9606 GN=ZDBF2 PE=1 SV=3
14.6555	16.1536	15.9105	15.7139	-0.243049	0.409127	-0.196641	0.389943		Q13148	TARDBP	sp|Q13148|TADBP_HUMAN TAR DNA-binding protein 43 OS=Homo sapiens OX=9606 GN=TARDBP PE=1 SV=1
13.4057	15.9936	16.2401	16.0452	0.246453	1.8271	-0.194895	1.30602		Q96KB5	PBK	sp|Q96KB5|TOPK_HUMAN Lymphokine-activated killer T-cell-originated protein kinase OS=Homo sapiens OX=9606 GN=PBK PE=1 SV=3
10.8637	12.8595	13.0591	12.8665	0.199583	1.0267	-0.192571	0.956778		Q15652	JMJD1C	sp|Q15652|JHD2C_HUMAN Probable JmjC domain-containing histone demethylation protein 2C OS=Homo sapiens OX=9606 GN=JMJD1C PE=1 SV=2
14.2146	19.7505	19.2958	19.1033	-0.454742	1.79025	-0.192472	0.891725		O15084	ANKRD28	sp|O15084|ANR28_HUMAN Serine/threonine-protein phosphatase 6 regulatory ankyrin repeat subunit A OS=Homo sapiens OX=9606 GN=ANKRD28 PE=1 SV=5
10.1784	15.459	15.4633	15.2719	0.00429899	0.0188131	-0.191448	1.32757		Q2TB18	ASTE1	sp|Q2TB18|ASTE1_HUMAN Protein asteroid homolog 1 OS=Homo sapiens OX=9606 GN=ASTE1 PE=1 SV=1
11.1326	14.2702	14.799	14.6076	0.528866	1.5631	-0.191389	1.23996		Q14746	COG2	sp|Q14746|COG2_HUMAN Conserved oligomeric Golgi complex subunit 2 OS=Homo sapiens OX=9606 GN=COG2 PE=1 SV=1
14.8341	16.922	17.1239	16.9345	0.201935	0.376209	-0.189423	0.369783		A1X283	SH3PXD2B	sp|A1X283|SPD2B_HUMAN SH3 and PX domain-containing protein 2B OS=Homo sapiens OX=9606 GN=SH3PXD2B PE=1 SV=3
12.7414	15.137	15.1455	14.9569	0.00847278	0.016214	-0.188614	0.689879		O60303	KIAA0556	sp|O60303|K0556_HUMAN Protein KIAA0556 OS=Homo sapiens OX=9606 GN=KIAA0556 PE=1 SV=4
12.7516	18.4472	18.4594	18.273	0.0121242	0.514122	-0.18636	3.12899		Q13625	TP53BP2	sp|Q13625|ASPP2_HUMAN Apoptosis-stimulating of p53 protein 2 OS=Homo sapiens OX=9606 GN=TP53BP2 PE=1 SV=2
12.8102	17.527	17.3592	17.1732	-0.167879	1.25632	-0.185986	1.78314		O15371	EIF3D	sp|O15371|EIF3D_HUMAN Eukaryotic translation initiation factor 3 subunit D OS=Homo sapiens OX=9606 GN=EIF3D PE=1 SV=1
10.1823	16.4753	16.6253	16.44	0.150003	0.49043	-0.185257	0.846429		Q9ULK4	MED23	sp|Q9ULK4|MED23_HUMAN Mediator of RNA polymerase II transcription subunit 23 OS=Homo sapiens OX=9606 GN=MED23 PE=1 SV=2
8.86463	14.1259	13.815	13.6302	-0.310985	0.351713	-0.18474	0.832381		Q13136	PPFIA1	sp|Q13136|LIPA1_HUMAN Liprin-alpha-1 OS=Homo sapiens OX=9606 GN=PPFIA1 PE=1 SV=1
10.3923	15.8245	15.8952	15.7107	0.0707287	0.316468	-0.18449	0.681701		Q99733	NAP1L4	sp|Q99733|NP1L4_HUMAN Nucleosome assembly protein 1-like 4 OS=Homo sapiens OX=9606 GN=NAP1L4 PE=1 SV=1
8.97368	14.2468	14.2506	14.0667	0.00377979	0.0097431	-0.18392	0.861396		Q14839;Q8TDI0	CHD4;CHD5	sp|Q14839|CHD4_HUMAN Chromodomain-helicase-DNA-binding protein 4 OS=Homo sapiens OX=9606 GN=CHD4 PE=1 SV=2;sp|Q8TDI0|CHD5_HUMAN Chromodomain-helicase-DNA-binding protein 5 OS=Homo sapiens OX=9606 GN=CHD5 PE=1 SV=1
9.2911	11.387	10.9932	10.8107	-0.393846	0.690356	-0.182461	0.210547		Q96G01	BICD1	sp|Q96G01|BICD1_HUMAN Protein bicaudal D homolog 1 OS=Homo sapiens OX=9606 GN=BICD1 PE=1 SV=3
8.79663	17.7494	17.6941	17.5118	-0.0552917	0.187637	-0.1823	0.522902		O00213	APBB1	sp|O00213|APBB1_HUMAN Amyloid-beta A4 precursor protein-binding family B member 1 OS=Homo sapiens OX=9606 GN=APBB1 PE=1 SV=2
11.8925	18.1257	18.1707	17.9905	0.0450691	0.162316	-0.180241	1.29454		Q96M89	CCDC138	sp|Q96M89|CC138_HUMAN Coiled-coil domain-containing protein 138 OS=Homo sapiens OX=9606 GN=CCDC138 PE=1 SV=1
15.4449	18.2598	18.4587	18.2785	0.198864	1.0388	-0.180152	0.976867		Q99961	SH3GL1	sp|Q99961|SH3G1_HUMAN Endophilin-A2 OS=Homo sapiens OX=9606 GN=SH3GL1 PE=1 SV=1
9.02204	12.9836	13.1079	12.9278	0.12423	0.326185	-0.180065	0.934605		Q9H583	HEATR1	sp|Q9H583|HEAT1_HUMAN HEAT repeat-containing protein 1 OS=Homo sapiens OX=9606 GN=HEATR1 PE=1 SV=3
15.7362	17.8693	18.0059	17.8258	0.136531	1.04532	-0.180059	0.762349		Q8TC07	TBC1D15	sp|Q8TC07|TBC15_HUMAN TBC1 domain family member 15 OS=Homo sapiens OX=9606 GN=TBC1D15 PE=1 SV=2
11.0989	16.2693	16.1587	15.9806	-0.110605	0.305134	-0.178105	0.701391		Q6ZQX7	LIAT1	sp|Q6ZQX7|LIAT1_HUMAN Protein LIAT1 OS=Homo sapiens OX=9606 GN=LIAT1 PE=2 SV=2
14.8447	17.7034	17.9503	17.7728	0.246917	1.8	-0.17749	1.0837		Q9Y484	WDR45	sp|Q9Y484|WIPI4_HUMAN WD repeat domain phosphoinositide-interacting protein 4 OS=Homo sapiens OX=9606 GN=WDR45 PE=1 SV=1
9.72722	12.0165	12.4833	12.3072	0.466825	0.960759	-0.176178	0.437574		Q99615	DNAJC7	sp|Q99615|DNJC7_HUMAN DnaJ homolog subfamily C member 7 OS=Homo sapiens OX=9606 GN=DNAJC7 PE=1 SV=2
11.9241	17.2485	17.5723	17.3967	0.323818	2.37369	-0.175581	1.05053		Q96H20	SNF8	sp|Q96H20|SNF8_HUMAN Vacuolar-sorting protein SNF8 OS=Homo sapiens OX=9606 GN=SNF8 PE=1 SV=1
10.6664	15.0307	15.5482	15.3732	0.517526	1.51926	-0.175024	0.420919		Q9BYV8	CEP41	sp|Q9BYV8|CEP41_HUMAN Centrosomal protein of 41 kDa OS=Homo sapiens OX=9606 GN=CEP41 PE=1 SV=1
15.8801	21.218	21.3755	21.2007	0.157522	0.953249	-0.174823	1.09196		O60271	SPAG9	sp|O60271|JIP4_HUMAN C-Jun-amino-terminal kinase-interacting protein 4 OS=Homo sapiens OX=9606 GN=SPAG9 PE=1 SV=4
16.7734	21.3507	21.5296	21.3552	0.178904	1.3656	-0.174333	1.70062		Q68DQ2	CRYBG3	sp|Q68DQ2|CRBG3_HUMAN Very large A-kinase anchor protein OS=Homo sapiens OX=9606 GN=CRYBG3 PE=1 SV=3
12.6946	17.5089	17.5172	17.3443	0.00834706	0.0315126	-0.172912	0.823974		Q9Y4F4	FAM179B	sp|Q9Y4F4|TGRM1_HUMAN TOG array regulator of axonemal microtubules protein 1 OS=Homo sapiens OX=9606 GN=TOGARAM1 PE=1 SV=4
9.21429	10.1421	10.3177	10.145	0.175668	0.351737	-0.172777	0.240029		Q2TAZ0	ATG2A	sp|Q2TAZ0|ATG2A_HUMAN Autophagy-related protein 2 homolog A OS=Homo sapiens OX=9606 GN=ATG2A PE=1 SV=3
14.6731	20.435	20.4822	20.3095	0.0472356	0.198394	-0.172678	1.29225		Q8TCU4	ALMS1	sp|Q8TCU4|ALMS1_HUMAN Alstrom syndrome protein 1 OS=Homo sapiens OX=9606 GN=ALMS1 PE=1 SV=4
11.5164	14.7708	14.6841	14.5127	-0.0867143	0.34652	-0.171369	0.856205		Q9Y6D5	ARFGEF2	sp|Q9Y6D5|BIG2_HUMAN Brefeldin A-inhibited guanine nucleotide-exchange protein 2 OS=Homo sapiens OX=9606 GN=ARFGEF2 PE=1 SV=3
14.0111	19.2396	19.3832	19.2121	0.143564	0.774558	-0.171066	0.783417		Q9H4A3	WNK1	sp|Q9H4A3|WNK1_HUMAN Serine/threonine-protein kinase WNK1 OS=Homo sapiens OX=9606 GN=WNK1 PE=1 SV=2
12.639	17.2292	17.4703	17.2997	0.241144	1.02921	-0.170626	0.594963		Q68CZ6	HAUS3	sp|Q68CZ6|HAUS3_HUMAN HAUS augmin-like complex subunit 3 OS=Homo sapiens OX=9606 GN=HAUS3 PE=1 SV=1
14.2794	17.5867	17.7915	17.6213	0.204748	0.823111	-0.170184	0.455574		P78347	GTF2I	sp|P78347|GTF2I_HUMAN General transcription factor II-I OS=Homo sapiens OX=9606 GN=GTF2I PE=1 SV=2
12.9752	17.1183	17.0913	16.9213	-0.0269875	0.104869	-0.16997	0.914733		O75369	FLNB	sp|O75369|FLNB_HUMAN Filamin-B OS=Homo sapiens OX=9606 GN=FLNB PE=1 SV=2
10.5727	13.5833	13.0783	12.9108	-0.505021	0.574389	-0.167441	0.286705		Q96DR7	ARHGEF26	sp|Q96DR7|ARHGQ_HUMAN Rho guanine nucleotide exchange factor 26 OS=Homo sapiens OX=9606 GN=ARHGEF26 PE=1 SV=4
11.9239	16.6989	16.8244	16.6572	0.125528	0.549213	-0.167178	1.01557		P55010	EIF5	sp|P55010|IF5_HUMAN Eukaryotic translation initiation factor 5 OS=Homo sapiens OX=9606 GN=EIF5 PE=1 SV=2
10.0724	15.7443	15.7138	15.5468	-0.0304336	0.124839	-0.167056	0.653323		O75822	EIF3J	sp|O75822|EIF3J_HUMAN Eukaryotic translation initiation factor 3 subunit J OS=Homo sapiens OX=9606 GN=EIF3J PE=1 SV=2
12.0254	15.3317	14.9773	14.8105	-0.354391	0.66109	-0.166725	0.580602		Q9ULL1	PLEKHG1	sp|Q9ULL1|PKHG1_HUMAN Pleckstrin homology domain-containing family G member 1 OS=Homo sapiens OX=9606 GN=PLEKHG1 PE=1 SV=2
12.7833	14.3513	14.5993	14.4343	0.248078	1.33599	-0.165061	0.847599		Q5VYK3	ECM29	sp|Q5VYK3|ECM29_HUMAN Proteasome adapter and scaffold protein ECM29 OS=Homo sapiens OX=9606 GN=ECPAS PE=1 SV=2
15.6153	20.3879	20.5732	20.4087	0.185335	1.50861	-0.164535	2.50993		Q14669	TRIP12	sp|Q14669|TRIPC_HUMAN E3 ubiquitin-protein ligase TRIP12 OS=Homo sapiens OX=9606 GN=TRIP12 PE=1 SV=1
13.4286	19.3646	19.5683	19.4038	0.203734	1.60892	-0.164531	1.07974		Q6P1N0	CC2D1A	sp|Q6P1N0|C2D1A_HUMAN Coiled-coil and C2 domain-containing protein 1A OS=Homo sapiens OX=9606 GN=CC2D1A PE=1 SV=1
10.9175	14.969	15.1477	14.9833	0.178713	1.58526	-0.164426	1.30261		Q5VT25;Q9Y5S2;Q09013	CDC42BPA;CDC42BPB;DMPK	sp|Q5VT25|MRCKA_HUMAN Serine/threonine-protein kinase MRCK alpha OS=Homo sapiens OX=9606 GN=CDC42BPA PE=1 SV=1;sp|Q9Y5S2|MRCKB_HUMAN Serine/threonine-protein kinase MRCK beta OS=Homo sapiens OX=9606 GN=CDC42BPB PE=1 SV=2;sp|Q09013|DMPK_HUMAN Myotonin-prote
11.1034	16.8164	15.939	15.7748	-0.877404	2.73207	-0.164272	0.317803		Q8TF72	SHROOM3	sp|Q8TF72|SHRM3_HUMAN Protein Shroom3 OS=Homo sapiens OX=9606 GN=SHROOM3 PE=1 SV=2
11.7414	18.6959	18.5089	18.3447	-0.187	0.551457	-0.164149	1.10838		Q9P270	SLAIN2	sp|Q9P270|SLAI2_HUMAN SLAIN motif-containing protein 2 OS=Homo sapiens OX=9606 GN=SLAIN2 PE=1 SV=2
12.3042	17.3212	17.2887	17.1248	-0.0325199	0.202986	-0.163926	1.15293		Q9H2U1	DHX36	sp|Q9H2U1|DHX36_HUMAN ATP-dependent DNA/RNA helicase DHX36 OS=Homo sapiens OX=9606 GN=DHX36 PE=1 SV=2
13.5942	16.7589	16.6852	16.5217	-0.0736152	0.648499	-0.163511	1.0276		Q8TEP8	CEP192	sp|Q8TEP8|CE192_HUMAN Centrosomal protein of 192 kDa OS=Homo sapiens OX=9606 GN=CEP192 PE=1 SV=3
9.46696	13.9737	14.1595	13.997	0.185792	0.415165	-0.162517	0.307317		Q12929	EPS8	sp|Q12929|EPS8_HUMAN Epidermal growth factor receptor kinase substrate 8 OS=Homo sapiens OX=9606 GN=EPS8 PE=1 SV=1
10.3338	14.3945	14.3124	14.1506	-0.0820482	0.213134	-0.161826	0.499651		O43290	SART1	sp|O43290|SNUT1_HUMAN U4/U6.U5 tri-snRNP-associated protein 1 OS=Homo sapiens OX=9606 GN=SART1 PE=1 SV=1
15.1441	18.3355	18.7301	18.5687	0.3946	1.72532	-0.161439	0.931308		Q15058	KIF14	sp|Q15058|KIF14_HUMAN Kinesin-like protein KIF14 OS=Homo sapiens OX=9606 GN=KIF14 PE=1 SV=1
14.3269	17.1617	17.5042	17.3457	0.342542	1.33633	-0.158522	0.499154		Q16181	39326	sp|Q16181|SEPT7_HUMAN Septin-7 OS=Homo sapiens OX=9606 GN=SEPT7 PE=1 SV=2
13.0034	16.25	16.3912	16.2332	0.141224	0.965123	-0.158041	0.738615		P63010	AP2B1	sp|P63010|AP2B1_HUMAN AP-2 complex subunit beta OS=Homo sapiens OX=9606 GN=AP2B1 PE=1 SV=1
10.9114	14.0564	13.4777	13.3198	-0.578699	2.4118	-0.15786	0.433914		O94964	SOGA1	sp|O94964|SOGA1_HUMAN Protein SOGA1 OS=Homo sapiens OX=9606 GN=SOGA1 PE=1 SV=2
15.9393	18.0567	18.3263	18.1686	0.269624	2.33136	-0.157735	1.1561		Q9UJU6	DBNL	sp|Q9UJU6|DBNL_HUMAN Drebrin-like protein OS=Homo sapiens OX=9606 GN=DBNL PE=1 SV=1
9.25354	12.1651	12.3567	12.1997	0.191629	0.567071	-0.156968	0.319554		P08670;P07197;P17661;P07196;Q16352	VIM;NEFM;DES;NEFL;INA	sp|P08670|VIME_HUMAN Vimentin OS=Homo sapiens OX=9606 GN=VIM PE=1 SV=4;sp|P07197|NFM_HUMAN Neurofilament medium polypeptide OS=Homo sapiens OX=9606 GN=NEFM PE=1 SV=3;sp|P17661|DESM_HUMAN Desmin OS=Homo sapiens OX=9606 GN=DES PE=1 SV=3;sp|P07196|NFL_HUMAN N
10.653	17.0333	17.0372	16.8808	0.0038665	0.0485493	-0.156425	1.51057		Q8IYB1	MB21D2	sp|Q8IYB1|M21D2_HUMAN Protein MB21D2 OS=Homo sapiens OX=9606 GN=MB21D2 PE=1 SV=3
10.9746	12.9125	13.4515	13.2983	0.539024	1.00953	-0.153215	0.122366		P18206	VCL	sp|P18206|VINC_HUMAN Vinculin OS=Homo sapiens OX=9606 GN=VCL PE=1 SV=4
11.4702	14.284	14.3065	14.154	0.0225165	0.0718861	-0.152515	1.44295		O94763	URI1	sp|O94763|RMP_HUMAN Unconventional prefoldin RPB5 interactor 1 OS=Homo sapiens OX=9606 GN=URI1 PE=1 SV=3
10.9552	17.3882	16.9551	16.8026	-0.433161	1.69444	-0.152493	0.921249		Q5SRE5	NUP188	sp|Q5SRE5|NU188_HUMAN Nucleoporin NUP188 homolog OS=Homo sapiens OX=9606 GN=NUP188 PE=1 SV=1
11.1104	16.1502	15.9902	15.8379	-0.159975	0.743737	-0.152309	0.647376		Q96II8	LRCH3	sp|Q96II8|LRCH3_HUMAN Leucine-rich repeat and calponin homology domain-containing protein 3 OS=Homo sapiens OX=9606 GN=LRCH3 PE=1 SV=2
15.997	20.3814	20.5276	20.3756	0.14619	0.495359	-0.151932	1.46054		O75330	HMMR	sp|O75330|HMMR_HUMAN Hyaluronan mediated motility receptor OS=Homo sapiens OX=9606 GN=HMMR PE=1 SV=2
10.1984	13.3381	13.5478	13.3967	0.209715	0.464839	-0.151123	0.655173		O43572	AKAP10	sp|O43572|AKA10_HUMAN A-kinase anchor protein 10, mitochondrial OS=Homo sapiens OX=9606 GN=AKAP10 PE=1 SV=2
15.334	18.6179	18.1707	18.0195	-0.447277	2.6648	-0.151122	1.67806		Q8NB46	ANKRD52	sp|Q8NB46|ANR52_HUMAN Serine/threonine-protein phosphatase 6 regulatory ankyrin repeat subunit C OS=Homo sapiens OX=9606 GN=ANKRD52 PE=1 SV=3
10.5707	17.1415	17.0405	16.8894	-0.100927	0.399507	-0.151117	0.835277		Q5F1R6	DNAJC21	sp|Q5F1R6|DJC21_HUMAN DnaJ homolog subfamily C member 21 OS=Homo sapiens OX=9606 GN=DNAJC21 PE=1 SV=2
13.5552	19.1631	19.1268	18.9762	-0.0362636	0.709436	-0.150655	0.980031		Q5VYS8	ZCCHC6	sp|Q5VYS8|TUT7_HUMAN Terminal uridylyltransferase 7 OS=Homo sapiens OX=9606 GN=TUT7 PE=1 SV=1
12.7489	15.0858	15.5716	15.4213	0.485832	1.36799	-0.150293	0.213527		P29401	TKT	sp|P29401|TKT_HUMAN Transketolase OS=Homo sapiens OX=9606 GN=TKT PE=1 SV=3
13.5982	18.8031	18.5563	18.4078	-0.246804	1.38684	-0.148491	0.944288		Q15942	ZYX	sp|Q15942|ZYX_HUMAN Zyxin OS=Homo sapiens OX=9606 GN=ZYX PE=1 SV=1
12.2562	16.2161	16.0936	15.9453	-0.122543	0.289823	-0.148295	0.298548		Q7Z6E9	RBBP6	sp|Q7Z6E9|RBBP6_HUMAN E3 ubiquitin-protein ligase RBBP6 OS=Homo sapiens OX=9606 GN=RBBP6 PE=1 SV=1
9.44002	14.4336	14.4308	14.2847	-0.00274777	0.00805314	-0.146086	0.478531		Q9P0K7	RAI14	sp|Q9P0K7|RAI14_HUMAN Ankycorbin OS=Homo sapiens OX=9606 GN=RAI14 PE=1 SV=2
11.474	16.0301	16.141	15.9953	0.110968	0.455024	-0.145694	0.787843		Q9Y3S1	WNK2	sp|Q9Y3S1|WNK2_HUMAN Serine/threonine-protein kinase WNK2 OS=Homo sapiens OX=9606 GN=WNK2 PE=1 SV=4
14.3334	18.8332	19.0857	18.9404	0.252565	1.8318	-0.145324	1.14546		Q9H6T3	RPAP3	sp|Q9H6T3|RPAP3_HUMAN RNA polymerase II-associated protein 3 OS=Homo sapiens OX=9606 GN=RPAP3 PE=1 SV=2
10.4318	15.2049	15.2243	15.0793	0.0194639	0.0692174	-0.145008	0.595797		Q8ND04	SMG8	sp|Q8ND04|SMG8_HUMAN Protein SMG8 OS=Homo sapiens OX=9606 GN=SMG8 PE=1 SV=1
10.1396	17.275	17.1363	16.9932	-0.138723	1.1868	-0.143037	1.05348		Q8WX93	PALLD	sp|Q8WX93|PALLD_HUMAN Palladin OS=Homo sapiens OX=9606 GN=PALLD PE=1 SV=3
8.89778	14.1743	14.3272	14.1849	0.152967	0.481495	-0.142378	0.250595		Q8NBA8	DTWD2	sp|Q8NBA8|DTWD2_HUMAN DTW domain-containing protein 2 OS=Homo sapiens OX=9606 GN=DTWD2 PE=1 SV=1
12.9077	18.2021	18.5223	18.3803	0.320147	1.35602	-0.141956	1.37628		Q13642	FHL1	sp|Q13642|FHL1_HUMAN Four and a half LIM domains protein 1 OS=Homo sapiens OX=9606 GN=FHL1 PE=1 SV=4
13.8732	17.9087	18.1619	18.0208	0.253191	0.78457	-0.141017	0.87431		Q96C19	EFHD2	sp|Q96C19|EFHD2_HUMAN EF-hand domain-containing protein D2 OS=Homo sapiens OX=9606 GN=EFHD2 PE=1 SV=1
12.3128	18.9912	19.125	18.984	0.133783	0.652057	-0.140994	0.681548		O14737	PDCD5	sp|O14737|PDCD5_HUMAN Programmed cell death protein 5 OS=Homo sapiens OX=9606 GN=PDCD5 PE=1 SV=3
11.1146	14.6264	14.8917	14.7516	0.265345	0.556504	-0.140081	0.477354		Q7L5N1	COPS6	sp|Q7L5N1|CSN6_HUMAN COP9 signalosome complex subunit 6 OS=Homo sapiens OX=9606 GN=COPS6 PE=1 SV=1
13.568	17.0556	16.864	16.7241	-0.191555	1.2052	-0.139962	0.65896		Q9UPY3	DICER1	sp|Q9UPY3|DICER_HUMAN Endoribonuclease Dicer OS=Homo sapiens OX=9606 GN=DICER1 PE=1 SV=3
14.5074	18.1127	17.9613	17.8221	-0.151426	0.958987	-0.139184	0.979962		Q96HU1	SGSM3	sp|Q96HU1|SGSM3_HUMAN Small G protein signaling modulator 3 OS=Homo sapiens OX=9606 GN=SGSM3 PE=1 SV=1
9.4627	12.7219	12.4916	12.3525	-0.230237	0.895064	-0.139121	0.269298		Q70EL1	USP54	sp|Q70EL1|UBP54_HUMAN Inactive ubiquitin carboxyl-terminal hydrolase 54 OS=Homo sapiens OX=9606 GN=USP54 PE=1 SV=4
11.06	16.5006	16.3891	16.2506	-0.111486	0.364706	-0.138507	1.81531		Q12874	SF3A3	sp|Q12874|SF3A3_HUMAN Splicing factor 3A subunit 3 OS=Homo sapiens OX=9606 GN=SF3A3 PE=1 SV=1
13.518	18.5018	18.4048	18.2664	-0.0970297	1.49372	-0.138369	1.43644		Q8NI36	WDR36	sp|Q8NI36|WDR36_HUMAN WD repeat-containing protein 36 OS=Homo sapiens OX=9606 GN=WDR36 PE=1 SV=1
12.9773	17.4207	17.7036	17.566	0.282835	2.62718	-0.137572	1.21136		Q14680	MELK	sp|Q14680|MELK_HUMAN Maternal embryonic leucine zipper kinase OS=Homo sapiens OX=9606 GN=MELK PE=1 SV=3
13.3121	15.649	15.8331	15.6995	0.184063	0.536748	-0.133519	0.710632		Q96LB3	IFT74	sp|Q96LB3|IFT74_HUMAN Intraflagellar transport protein 74 homolog OS=Homo sapiens OX=9606 GN=IFT74 PE=1 SV=1
10.0336	13.036	12.905	12.7716	-0.130974	0.526591	-0.133358	0.405674		O60506;O43390	SYNCRIP;HNRNPR	sp|O60506|HNRPQ_HUMAN Heterogeneous nuclear ribonucleoprotein Q OS=Homo sapiens OX=9606 GN=SYNCRIP PE=1 SV=2;sp|O43390|HNRPR_HUMAN Heterogeneous nuclear ribonucleoprotein R OS=Homo sapiens OX=9606 GN=HNRNPR PE=1 SV=1
14.679	18.0716	18.1498	18.0185	0.0782022	0.764488	-0.131289	1.25942		P08238	HSP90AB1	sp|P08238|HS90B_HUMAN Heat shock protein HSP 90-beta OS=Homo sapiens OX=9606 GN=HSP90AB1 PE=1 SV=4
11.77	15.1294	14.9632	14.832	-0.166148	0.966903	-0.131212	0.449803		Q5TB80	CEP162	sp|Q5TB80|CE162_HUMAN Centrosomal protein of 162 kDa OS=Homo sapiens OX=9606 GN=CEP162 PE=1 SV=2
8.80283	17.2053	17.348	17.217	0.142673	0.451983	-0.13096	0.531992		Q9UKY7	CDV3	sp|Q9UKY7|CDV3_HUMAN Protein CDV3 homolog OS=Homo sapiens OX=9606 GN=CDV3 PE=1 SV=1
9.41884	11.4611	10.565	10.4342	-0.896153	0.366283	-0.130731	0.0350064		Q9Y4W2	LAS1L	sp|Q9Y4W2|LAS1L_HUMAN Ribosomal biogenesis protein LAS1L OS=Homo sapiens OX=9606 GN=LAS1L PE=1 SV=2
10.8237	15.4995	15.706	15.5757	0.206426	0.893123	-0.130224	0.656669		Q7Z6Z7	HUWE1	sp|Q7Z6Z7|HUWE1_HUMAN E3 ubiquitin-protein ligase HUWE1 OS=Homo sapiens OX=9606 GN=HUWE1 PE=1 SV=3
13.8434	15.6331	15.9029	15.773	0.269817	0.990935	-0.129971	0.274439		P48444	ARCN1	sp|P48444|COPD_HUMAN Coatomer subunit delta OS=Homo sapiens OX=9606 GN=ARCN1 PE=1 SV=1
17.1368	19.3151	19.6043	19.4745	0.28919	1.53365	-0.129721	0.818624		O75122	CLASP2	sp|O75122|CLAP2_HUMAN CLIP-associating protein 2 OS=Homo sapiens OX=9606 GN=CLASP2 PE=1 SV=3
13.6652	18.4021	18.5079	18.3843	0.105802	1.16043	-0.123644	0.425027		Q8N4C8	MINK1	sp|Q8N4C8|MINK1_HUMAN Misshapen-like kinase 1 OS=Homo sapiens OX=9606 GN=MINK1 PE=1 SV=2
12.5115	17.023	16.943	16.8204	-0.0799359	0.274934	-0.122677	0.332564		O95373	IPO7	sp|O95373|IPO7_HUMAN Importin-7 OS=Homo sapiens OX=9606 GN=IPO7 PE=1 SV=1
10.0065	16.3504	16.2842	16.1621	-0.0661998	0.246641	-0.122106	0.580613		Q96T21	SECISBP2	sp|Q96T21|SEBP2_HUMAN Selenocysteine insertion sequence-binding protein 2 OS=Homo sapiens OX=9606 GN=SECISBP2 PE=1 SV=2
16.6043	18.6241	19.1772	19.0561	0.553139	1.46099	-0.121116	0.173887		Q06830	PRDX1	sp|Q06830|PRDX1_HUMAN Peroxiredoxin-1 OS=Homo sapiens OX=9606 GN=PRDX1 PE=1 SV=1
13.8752	19.8499	19.6536	19.5335	-0.196344	1.16107	-0.120044	0.961668		Q96R06	SPAG5	sp|Q96R06|SPAG5_HUMAN Sperm-associated antigen 5 OS=Homo sapiens OX=9606 GN=SPAG5 PE=1 SV=2
11.8775	15.5471	15.4384	15.3186	-0.108637	0.595553	-0.119835	0.256951		O60318	MCM3AP	sp|O60318|GANP_HUMAN Germinal-center associated nuclear protein OS=Homo sapiens OX=9606 GN=MCM3AP PE=1 SV=2
11.7848	15.9139	15.7792	15.661	-0.1347	0.400402	-0.118195	0.261309		O95071	UBR5	sp|O95071|UBR5_HUMAN E3 ubiquitin-protein ligase UBR5 OS=Homo sapiens OX=9606 GN=UBR5 PE=1 SV=2
11.24	13.092	13.0217	12.9036	-0.0702974	0.186881	-0.11811	0.264432		O60264	SMARCA5	sp|O60264|SMCA5_HUMAN SWI/SNF-related matrix-associated actin-dependent regulator of chromatin subfamily A member 5 OS=Homo sapiens OX=9606 GN=SMARCA5 PE=1 SV=1
12.363	14.3618	15.2507	15.1336	0.888906	1.45116	-0.117021	0.0944703		P32119	PRDX2	sp|P32119|PRDX2_HUMAN Peroxiredoxin-2 OS=Homo sapiens OX=9606 GN=PRDX2 PE=1 SV=5
11.7975	15.4714	15.4128	15.296	-0.0586388	0.304018	-0.116743	0.499301		O43395	PRPF3	sp|O43395|PRPF3_HUMAN U4/U6 small nuclear ribonucleoprotein Prp3 OS=Homo sapiens OX=9606 GN=PRPF3 PE=1 SV=2
13.3698	16.5426	16.4331	16.3163	-0.109547	0.465162	-0.116729	0.290831		Q52LW3	ARHGAP29	sp|Q52LW3|RHG29_HUMAN Rho GTPase-activating protein 29 OS=Homo sapiens OX=9606 GN=ARHGAP29 PE=1 SV=2
10.4846	17.0721	16.7924	16.6761	-0.279718	2.28836	-0.116282	1.85423		O75376	NCOR1	sp|O75376|NCOR1_HUMAN Nuclear receptor corepressor 1 OS=Homo sapiens OX=9606 GN=NCOR1 PE=1 SV=2
11.063	17.9764	17.8462	17.7301	-0.1302	1.39582	-0.116065	1.46157		Q6PJP8	DCLRE1A	sp|Q6PJP8|DCR1A_HUMAN DNA cross-link repair 1A protein OS=Homo sapiens OX=9606 GN=DCLRE1A PE=1 SV=3
9.20482	13.0225	12.8105	12.6969	-0.211991	1.03529	-0.113676	0.205317		Q8NAC3	IL17RC	sp|Q8NAC3|I17RC_HUMAN Interleukin-17 receptor C OS=Homo sapiens OX=9606 GN=IL17RC PE=1 SV=2
14.9752	16.99	17.4829	17.3694	0.492859	1.12387	-0.113523	0.105047		P07355;A6NMY6	ANXA2;ANXA2P2	sp|P07355|ANXA2_HUMAN Annexin A2 OS=Homo sapiens OX=9606 GN=ANXA2 PE=1 SV=2;sp|A6NMY6|AXA2L_HUMAN Putative annexin A2-like protein OS=Homo sapiens OX=9606 GN=ANXA2P2 PE=5 SV=2
14.391	17.2489	17.2689	17.1565	0.019971	0.070328	-0.11239	0.504924		Q01804	OTUD4	sp|Q01804|OTUD4_HUMAN OTU domain-containing protein 4 OS=Homo sapiens OX=9606 GN=OTUD4 PE=1 SV=4
13.2047	16.8736	16.4744	16.3626	-0.399168	0.968661	-0.111803	0.417653		Q12789	GTF3C1	sp|Q12789|TF3C1_HUMAN General transcription factor 3C polypeptide 1 OS=Homo sapiens OX=9606 GN=GTF3C1 PE=1 SV=4
12.4752	16.6309	16.667	16.5552	0.0360302	0.202194	-0.111759	0.621669		Q5VT52	RPRD2	sp|Q5VT52|RPRD2_HUMAN Regulation of nuclear pre-mRNA domain-containing protein 2 OS=Homo sapiens OX=9606 GN=RPRD2 PE=1 SV=1
8.40318	10.6509	10.648	10.5363	-0.00286605	0.00858326	-0.111643	0.446199		Q16527	CSRP2	sp|Q16527|CSRP2_HUMAN Cysteine and glycine-rich protein 2 OS=Homo sapiens OX=9606 GN=CSRP2 PE=1 SV=3
12.1015	16.1957	16.2499	16.1386	0.0542598	0.120237	-0.111272	0.42944		Q12899	TRIM26	sp|Q12899|TRI26_HUMAN Tripartite motif-containing protein 26 OS=Homo sapiens OX=9606 GN=TRIM26 PE=1 SV=1
10.6695	15.1103	15.1134	15.0026	0.00306371	0.00773006	-0.110821	0.414172		P36873;P62140	PPP1CC;PPP1CB	sp|P36873|PP1G_HUMAN Serine/threonine-protein phosphatase PP1-gamma catalytic subunit OS=Homo sapiens OX=9606 GN=PPP1CC PE=1 SV=1;sp|P62140|PP1B_HUMAN Serine/threonine-protein phosphatase PP1-beta catalytic subunit OS=Homo sapiens OX=9606 GN=PPP1CB PE=1 SV
13.0403	17.2991	17.267	17.1597	-0.0320963	0.167822	-0.10732	0.556129		O43379	WDR62	sp|O43379|WDR62_HUMAN WD repeat-containing protein 62 OS=Homo sapiens OX=9606 GN=WDR62 PE=1 SV=4
11.861	15.098	15.6846	15.5777	0.586532	1.80046	-0.106887	0.220636		Q9Y6R0	NUMBL	sp|Q9Y6R0|NUMBL_HUMAN Numb-like protein OS=Homo sapiens OX=9606 GN=NUMBL PE=1 SV=1
12.7964	15.2981	15.2332	15.1268	-0.0648779	0.165653	-0.106436	0.189599		Q92945	KHSRP	sp|Q92945|FUBP2_HUMAN Far upstream element-binding protein 2 OS=Homo sapiens OX=9606 GN=KHSRP PE=1 SV=4
13.0887	16.4924	16.4663	16.36	-0.0260552	0.130689	-0.10636	0.49066		Q5T0W9	FAM83B	sp|Q5T0W9|FA83B_HUMAN Protein FAM83B OS=Homo sapiens OX=9606 GN=FAM83B PE=1 SV=1
11.4505	17.487	17.4327	17.3276	-0.0543651	0.30554	-0.105085	1.66809		Q99700	ATXN2	sp|Q99700|ATX2_HUMAN Ataxin-2 OS=Homo sapiens OX=9606 GN=ATXN2 PE=1 SV=2
9.80836	14.2978	14.2272	14.1228	-0.0706684	0.319228	-0.104403	0.235814		A6NHR9	SMCHD1	sp|A6NHR9|SMHD1_HUMAN Structural maintenance of chromosomes flexible hinge domain-containing protein 1 OS=Homo sapiens OX=9606 GN=SMCHD1 PE=1 SV=2
14.7449	20.7715	20.6268	20.5231	-0.144657	1.04314	-0.103694	0.558303		Q14258	TRIM25	sp|Q14258|TRI25_HUMAN E3 ubiquitin/ISG15 ligase TRIM25 OS=Homo sapiens OX=9606 GN=TRIM25 PE=1 SV=2
10.1863	13.1152	13.3534	13.2503	0.238198	0.9173	-0.103088	0.617874		Q8N5I9	C12orf45	sp|Q8N5I9|CL045_HUMAN Uncharacterized protein C12orf45 OS=Homo sapiens OX=9606 GN=C12orf45 PE=1 SV=2
13.0978	19.0188	18.8268	18.7249	-0.191911	0.879117	-0.101994	0.294907		O43303	CCP110	sp|O43303|CP110_HUMAN Centriolar coiled-coil protein of 110 kDa OS=Homo sapiens OX=9606 GN=CCP110 PE=1 SV=3
15.0382	17.8324	17.981	17.8795	0.148571	0.814643	-0.101422	0.5156		Q9UBC2	EPS15L1	sp|Q9UBC2|EP15R_HUMAN Epidermal growth factor receptor substrate 15-like 1 OS=Homo sapiens OX=9606 GN=EPS15L1 PE=1 SV=1
9.1027	12.3283	12.0741	11.9729	-0.254152	1.18193	-0.10118	0.323801		Q5W0V3	FAM160B1	sp|Q5W0V3|F16B1_HUMAN Protein FAM160B1 OS=Homo sapiens OX=9606 GN=FAM160B1 PE=1 SV=1
10.5823	16.8161	17.0679	16.9674	0.251795	0.666905	-0.100495	0.550528		Q08378	GOLGA3	sp|Q08378|GOGA3_HUMAN Golgin subfamily A member 3 OS=Homo sapiens OX=9606 GN=GOLGA3 PE=1 SV=2
8.91391	12.8692	12.9493	12.8489	0.0801199	0.115627	-0.100389	0.122316		P49454	CENPF	sp|P49454|CENPF_HUMAN Centromere protein F OS=Homo sapiens OX=9606 GN=CENPF PE=1 SV=3
12.4379	17.4328	17.5611	17.4611	0.128294	0.381627	-0.1	0.948256		Q9Y4F5	CEP170B	sp|Q9Y4F5|C170B_HUMAN Centrosomal protein of 170 kDa protein B OS=Homo sapiens OX=9606 GN=CEP170B PE=1 SV=4
10.369	16.0342	15.47	15.371	-0.564277	2.37457	-0.0989634	0.788671		Q96L93	KIF16B	sp|Q96L93|KI16B_HUMAN Kinesin-like protein KIF16B OS=Homo sapiens OX=9606 GN=KIF16B PE=1 SV=2
14.6192	19.046	19.0212	18.9222	-0.0248586	0.0863931	-0.0989401	0.635367		Q9Y2X9	ZNF281	sp|Q9Y2X9|ZN281_HUMAN Zinc finger protein 281 OS=Homo sapiens OX=9606 GN=ZNF281 PE=1 SV=1
9.56315	14.1917	14.6709	14.5733	0.479228	1.42797	-0.0976436	0.267098		O75663	TIPRL	sp|O75663|TIPRL_HUMAN TIP41-like protein OS=Homo sapiens OX=9606 GN=TIPRL PE=1 SV=2
14.0127	16.76	16.6872	16.5903	-0.0728201	0.535614	-0.0969659	0.429162		Q6P0Q8	MAST2	sp|Q6P0Q8|MAST2_HUMAN Microtubule-associated serine/threonine-protein kinase 2 OS=Homo sapiens OX=9606 GN=MAST2 PE=1 SV=2
9.48764	16.4817	15.9698	15.8737	-0.511888	1.78091	-0.096137	0.0742472		Q92753;P35398	RORB;RORA	sp|Q92753|RORB_HUMAN Nuclear receptor ROR-beta OS=Homo sapiens OX=9606 GN=RORB PE=1 SV=3;sp|P35398|RORA_HUMAN Nuclear receptor ROR-alpha OS=Homo sapiens OX=9606 GN=RORA PE=1 SV=2
9.44571	14.2156	14.5644	14.4686	0.348811	1.45959	-0.0958129	0.605451		P55327	TPD52	sp|P55327|TPD52_HUMAN Tumor protein D52 OS=Homo sapiens OX=9606 GN=TPD52 PE=1 SV=2
9.83657	12.5774	12.7372	12.6419	0.159733	0.395943	-0.0952617	0.461092		Q8IYI6	EXOC8	sp|Q8IYI6|EXOC8_HUMAN Exocyst complex component 8 OS=Homo sapiens OX=9606 GN=EXOC8 PE=1 SV=2
8.77531	16.0132	16.0102	15.9169	-0.00297947	0.0110825	-0.0932699	0.356752		P13010	XRCC5	sp|P13010|XRCC5_HUMAN X-ray repair cross-complementing protein 5 OS=Homo sapiens OX=9606 GN=XRCC5 PE=1 SV=3
12.1587	17.2857	17.0653	16.9725	-0.220358	1.8249	-0.0928521	0.34539		P35606	COPB2	sp|P35606|COPB2_HUMAN Coatomer subunit beta OS=Homo sapiens OX=9606 GN=COPB2 PE=1 SV=2
9.52975	16.4688	16.5572	16.4658	0.0883741	0.268528	-0.0913919	0.194503		Q9UJY5	GGA1	sp|Q9UJY5|GGA1_HUMAN ADP-ribosylation factor-binding protein GGA1 OS=Homo sapiens OX=9606 GN=GGA1 PE=1 SV=1
10.6762	12.4311	12.6941	12.6033	0.262974	0.737292	-0.0907241	0.153137		P05141	SLC25A5	sp|P05141|ADT2_HUMAN ADP/ATP translocase 2 OS=Homo sapiens OX=9606 GN=SLC25A5 PE=1 SV=7
14.5508	18.4278	18.232	18.1415	-0.195797	1.12915	-0.0904961	0.54631		Q9UG01	IFT172	sp|Q9UG01|IF172_HUMAN Intraflagellar transport protein 172 homolog OS=Homo sapiens OX=9606 GN=IFT172 PE=1 SV=2
16.7799	22.7968	22.8453	22.7552	0.0485396	0.149313	-0.0900852	0.777054		P27816	MAP4	sp|P27816|MAP4_HUMAN Microtubule-associated protein 4 OS=Homo sapiens OX=9606 GN=MAP4 PE=1 SV=3
11.1739	16.4032	16.3727	16.2847	-0.0305054	0.0635649	-0.0879798	0.455487		Q9UPP5	KIAA1107	sp|Q9UPP5|K1107_HUMAN AP2-interacting clathrin-endocytosis protein OS=Homo sapiens OX=9606 GN=KIAA1107 PE=1 SV=3
10.953	14.511	14.6729	14.5862	0.161848	1.3886	-0.0866589	0.573681		Q9UHF7	TRPS1	sp|Q9UHF7|TRPS1_HUMAN Zinc finger transcription factor Trps1 OS=Homo sapiens OX=9606 GN=TRPS1 PE=1 SV=2
12.9513	14.5494	14.7426	14.6567	0.193128	0.349911	-0.0858763	0.333099		O00410	IPO5	sp|O00410|IPO5_HUMAN Importin-5 OS=Homo sapiens OX=9606 GN=IPO5 PE=1 SV=4
12.4232	14.5281	14.6828	14.5988	0.154692	0.237468	-0.0839865	0.100418		Q13263	TRIM28	sp|Q13263|TIF1B_HUMAN Transcription intermediary factor 1-beta OS=Homo sapiens OX=9606 GN=TRIM28 PE=1 SV=5
10.3705	15.5293	15.0898	15.0063	-0.439474	3.11258	-0.0834831	0.722755		Q8N4C6	NIN	sp|Q8N4C6|NIN_HUMAN Ninein OS=Homo sapiens OX=9606 GN=NIN PE=1 SV=4
9.17048	12.192	12.0591	11.9762	-0.132951	0.265813	-0.0828778	0.223701		Q9BQ61	C19orf43	sp|Q9BQ61|TRIR_HUMAN Telomerase RNA component interacting RNase OS=Homo sapiens OX=9606 GN=TRIR PE=1 SV=1
14.2936	19.5134	18.9782	18.8955	-0.535265	3.99615	-0.0826521	0.949725		O94986	CEP152	sp|O94986|CE152_HUMAN Centrosomal protein of 152 kDa OS=Homo sapiens OX=9606 GN=CEP152 PE=1 SV=4
14.3664	18.0598	17.9384	17.8567	-0.121422	0.444691	-0.0816753	0.598994		Q5VWN6	FAM208B	sp|Q5VWN6|F208B_HUMAN Protein FAM208B OS=Homo sapiens OX=9606 GN=FAM208B PE=1 SV=1
13.381	18.7904	19.0843	19.0048	0.293928	1.6862	-0.0795292	0.65674		Q5T7W7	TSTD2	sp|Q5T7W7|TSTD2_HUMAN Thiosulfate sulfurtransferase/rhodanese-like domain-containing protein 2 OS=Homo sapiens OX=9606 GN=TSTD2 PE=1 SV=1
10.0325	14.3912	14.3843	14.3082	-0.00687036	0.0142163	-0.0761131	0.177588		Q8TDR0	TRAF3IP1	sp|Q8TDR0|MIPT3_HUMAN TRAF3-interacting protein 1 OS=Homo sapiens OX=9606 GN=TRAF3IP1 PE=1 SV=1
17.748	22.0491	21.9426	21.8672	-0.106524	0.505872	-0.0754523	0.57032		Q8N3C0	ASCC3	sp|Q8N3C0|ASCC3_HUMAN Activating signal cointegrator 1 complex subunit 3 OS=Homo sapiens OX=9606 GN=ASCC3 PE=1 SV=3
13.2942	17.8998	17.7968	17.7223	-0.103017	0.995459	-0.0745539	1.04961		P51114	FXR1	sp|P51114|FXR1_HUMAN Fragile X mental retardation syndrome-related protein 1 OS=Homo sapiens OX=9606 GN=FXR1 PE=1 SV=3
11.8735	14.2575	14.2082	14.1347	-0.049303	0.149559	-0.0734441	0.163481		Q14241	TCEB3	sp|Q14241|ELOA1_HUMAN Elongin-A OS=Homo sapiens OX=9606 GN=ELOA PE=1 SV=2
12.2632	16.279	16.2105	16.1388	-0.0684594	0.204384	-0.0717437	0.303692		Q9P2L0	WDR35	sp|Q9P2L0|WDR35_HUMAN WD repeat-containing protein 35 OS=Homo sapiens OX=9606 GN=WDR35 PE=1 SV=3
17.1759	22.9846	23.3023	23.2322	0.317722	2.33132	-0.0700623	0.698969		P46821	MAP1B	sp|P46821|MAP1B_HUMAN Microtubule-associated protein 1B OS=Homo sapiens OX=9606 GN=MAP1B PE=1 SV=2
16.3052	21.4472	21.2925	21.2233	-0.154688	0.518557	-0.0692597	0.489798		Q5SW79	CEP170	sp|Q5SW79|CE170_HUMAN Centrosomal protein of 170 kDa OS=Homo sapiens OX=9606 GN=CEP170 PE=1 SV=1
12.5673	18.7899	18.4978	18.4297	-0.292114	1.84852	-0.0681208	0.410715		Q12802	AKAP13	sp|Q12802|AKP13_HUMAN A-kinase anchor protein 13 OS=Homo sapiens OX=9606 GN=AKAP13 PE=1 SV=2
13.3214	17.4508	17.2749	17.2074	-0.175893	0.68899	-0.0674646	0.194651		P30419	NMT1	sp|P30419|NMT1_HUMAN Glycylpeptide N-tetradecanoyltransferase 1 OS=Homo sapiens OX=9606 GN=NMT1 PE=1 SV=2
10.5532	13.2443	13.0648	12.9974	-0.179532	0.971717	-0.0673202	0.245078		Q9HCK8;Q8TD26	CHD8;CHD6	sp|Q9HCK8|CHD8_HUMAN Chromodomain-helicase-DNA-binding protein 8 OS=Homo sapiens OX=9606 GN=CHD8 PE=1 SV=5;sp|Q8TD26|CHD6_HUMAN Chromodomain-helicase-DNA-binding protein 6 OS=Homo sapiens OX=9606 GN=CHD6 PE=1 SV=4
11.8282	15.149	15.0188	14.9516	-0.130228	0.779312	-0.0672013	0.353699		Q13123	IK	sp|Q13123|RED_HUMAN Protein Red OS=Homo sapiens OX=9606 GN=IK PE=1 SV=3
8.34813	15.7689	15.7701	15.7029	0.00115727	0.00235808	-0.0671856	0.131603		Q9H4B6	SAV1	sp|Q9H4B6|SAV1_HUMAN Protein salvador homolog 1 OS=Homo sapiens OX=9606 GN=SAV1 PE=1 SV=2
14.8073	19.8477	19.5268	19.4598	-0.320933	1.56738	-0.0669641	0.594126		O14641	DVL2	sp|O14641|DVL2_HUMAN Segment polarity protein dishevelled homolog DVL-2 OS=Homo sapiens OX=9606 GN=DVL2 PE=1 SV=1
9.94617	16.8656	16.2148	16.1487	-0.650787	2.76504	-0.0661901	0.528052		Q15678	PTPN14	sp|Q15678|PTN14_HUMAN Tyrosine-protein phosphatase non-receptor type 14 OS=Homo sapiens OX=9606 GN=PTPN14 PE=1 SV=2
12.8853	16.2373	16.268	16.2023	0.0307464	0.168447	-0.0657056	0.225034		P20042	EIF2S2	sp|P20042|IF2B_HUMAN Eukaryotic translation initiation factor 2 subunit 2 OS=Homo sapiens OX=9606 GN=EIF2S2 PE=1 SV=2
9.22514	14.847	14.9235	14.8583	0.076414	0.115726	-0.065152	0.105988		P06730	EIF4E	sp|P06730|IF4E_HUMAN Eukaryotic translation initiation factor 4E OS=Homo sapiens OX=9606 GN=EIF4E PE=1 SV=2
11.269	15.1573	15.268	15.2032	0.110656	0.275119	-0.0647995	0.112358		P12956	XRCC6	sp|P12956|XRCC6_HUMAN X-ray repair cross-complementing protein 6 OS=Homo sapiens OX=9606 GN=XRCC6 PE=1 SV=2
9.3462	12.6029	12.7781	12.7145	0.175228	0.698413	-0.063611	0.10543		Q8WYQ9	ZCCHC14	sp|Q8WYQ9|ZCH14_HUMAN Zinc finger CCHC domain-containing protein 14 OS=Homo sapiens OX=9606 GN=ZCCHC14 PE=2 SV=1
9.99619	14.6844	14.4524	14.3908	-0.232058	1.34923	-0.0615918	0.267744		O95239;Q2VIQ3	KIF4A;KIF4B	sp|O95239|KIF4A_HUMAN Chromosome-associated kinesin KIF4A OS=Homo sapiens OX=9606 GN=KIF4A PE=1 SV=3;sp|Q2VIQ3|KIF4B_HUMAN Chromosome-associated kinesin KIF4B OS=Homo sapiens OX=9606 GN=KIF4B PE=2 SV=2
13.1069	16.8628	16.9498	16.89	0.0869743	0.553413	-0.0597711	0.692568		Q14679	TTLL4	sp|Q14679|TTLL4_HUMAN Tubulin polyglutamylase TTLL4 OS=Homo sapiens OX=9606 GN=TTLL4 PE=1 SV=2
12.1985	15.605	15.226	15.1669	-0.378921	0.685365	-0.0591095	0.105232		O95644	NFATC1	sp|O95644|NFAC1_HUMAN Nuclear factor of activated T-cells, cytoplasmic 1 OS=Homo sapiens OX=9606 GN=NFATC1 PE=1 SV=3
10.4114	15.5863	15.6498	15.5909	0.0634578	1.11202	-0.0588412	0.427331		P12270	TPR	sp|P12270|TPR_HUMAN Nucleoprotein TPR OS=Homo sapiens OX=9606 GN=TPR PE=1 SV=3
12.2804	16.5227	16.5914	16.5326	0.0686563	0.424156	-0.0587521	1.45027		P43686	PSMC4	sp|P43686|PRS6B_HUMAN 26S proteasome regulatory subunit 6B OS=Homo sapiens OX=9606 GN=PSMC4 PE=1 SV=2
14.5724	15.9803	16.2072	16.1493	0.226964	0.768212	-0.0578946	0.100152		Q01518	CAP1	sp|Q01518|CAP1_HUMAN Adenylyl cyclase-associated protein 1 OS=Homo sapiens OX=9606 GN=CAP1 PE=1 SV=5
10.3628	15.4296	15.3948	15.3375	-0.0347158	0.139811	-0.0573744	0.228691		O75496	GMNN	sp|O75496|GEMI_HUMAN Geminin OS=Homo sapiens OX=9606 GN=GMNN PE=1 SV=1
9.85035	11.3595	11.6041	11.547	0.244587	0.780734	-0.0571502	0.0773596		Q14320	FAM50A	sp|Q14320|FA50A_HUMAN Protein FAM50A OS=Homo sapiens OX=9606 GN=FAM50A PE=1 SV=2
12.2949	18.3649	18.3987	18.3423	0.0338336	0.172083	-0.0563647	0.229606		Q5T3I0	GPATCH4	sp|Q5T3I0|GPTC4_HUMAN G patch domain-containing protein 4 OS=Homo sapiens OX=9606 GN=GPATCH4 PE=1 SV=2
13.267	17.6915	17.6973	17.6411	0.00583155	0.0237313	-0.0562636	0.508725		P78527	PRKDC	sp|P78527|PRKDC_HUMAN DNA-dependent protein kinase catalytic subunit OS=Homo sapiens OX=9606 GN=PRKDC PE=1 SV=3
9.02601	11.9489	11.6681	11.6119	-0.28079	0.730365	-0.0561254	0.876495		Q9H1I8	ASCC2	sp|Q9H1I8|ASCC2_HUMAN Activating signal cointegrator 1 complex subunit 2 OS=Homo sapiens OX=9606 GN=ASCC2 PE=1 SV=3
9.49665	12.9352	13.156	13.101	0.220881	0.691591	-0.0550418	0.11576		Q9BQS8	FYCO1	sp|Q9BQS8|FYCO1_HUMAN FYVE and coiled-coil domain-containing protein 1 OS=Homo sapiens OX=9606 GN=FYCO1 PE=1 SV=3
12.1172	16.6145	16.1157	16.0611	-0.498812	2.55742	-0.0545153	0.691082		Q9P0V3	SH3BP4	sp|Q9P0V3|SH3B4_HUMAN SH3 domain-binding protein 4 OS=Homo sapiens OX=9606 GN=SH3BP4 PE=1 SV=1
13.5113	16.9558	16.9994	16.9456	0.043605	0.22509	-0.0537983	0.1636		Q7Z478	DHX29	sp|Q7Z478|DHX29_HUMAN ATP-dependent RNA helicase DHX29 OS=Homo sapiens OX=9606 GN=DHX29 PE=1 SV=2
12.0941	14.2162	14.2426	14.1895	0.0263968	0.0573331	-0.0530994	0.183756		O75410	TACC1	sp|O75410|TACC1_HUMAN Transforming acidic coiled-coil-containing protein 1 OS=Homo sapiens OX=9606 GN=TACC1 PE=1 SV=2
10.5052	16.9554	16.6133	16.5612	-0.342154	1.40021	-0.0520814	0.161707		Q13033	STRN3	sp|Q13033|STRN3_HUMAN Striatin-3 OS=Homo sapiens OX=9606 GN=STRN3 PE=1 SV=3
10.4497	15.1986	15.2155	15.1637	0.0169658	0.0332703	-0.0518119	0.0581188		Q9BSU1	C16orf70	sp|Q9BSU1|CP070_HUMAN UPF0183 protein C16orf70 OS=Homo sapiens OX=9606 GN=C16orf70 PE=1 SV=1
10.4985	15.2477	15.396	15.3454	0.148226	1.32218	-0.0505623	0.344111		Q9Y3F4	STRAP	sp|Q9Y3F4|STRAP_HUMAN Serine-threonine kinase receptor-associated protein OS=Homo sapiens OX=9606 GN=STRAP PE=1 SV=1
12.353	15.3323	15.5624	15.514	0.230124	1.06727	-0.0484719	1.16545		Q15293	RCN1	sp|Q15293|RCN1_HUMAN Reticulocalbin-1 OS=Homo sapiens OX=9606 GN=RCN1 PE=1 SV=1
12.5202	17.8012	17.3218	17.2734	-0.479399	2.22561	-0.0483313	0.159882		P60228	EIF3E	sp|P60228|EIF3E_HUMAN Eukaryotic translation initiation factor 3 subunit E OS=Homo sapiens OX=9606 GN=EIF3E PE=1 SV=1
10.9418	16.4849	16.5477	16.5009	0.0628742	0.703256	-0.046819	0.275463		Q14683	SMC1A	sp|Q14683|SMC1A_HUMAN Structural maintenance of chromosomes protein 1A OS=Homo sapiens OX=9606 GN=SMC1A PE=1 SV=2
13.3517	17.5248	17.8781	17.8315	0.353307	3.51613	-0.0465962	0.739758		O43175	PHGDH	sp|O43175|SERA_HUMAN D-3-phosphoglycerate dehydrogenase OS=Homo sapiens OX=9606 GN=PHGDH PE=1 SV=4
9.361	14.7197	14.3311	14.2845	-0.388671	0.942415	-0.0465684	0.0369042		Q86UU1	PHLDB1	sp|Q86UU1|PHLB1_HUMAN Pleckstrin homology-like domain family B member 1 OS=Homo sapiens OX=9606 GN=PHLDB1 PE=1 SV=1
14.0545	19.6674	19.4898	19.4443	-0.177592	1.23782	-0.0455172	0.485246		Q96HC4	PDLIM5	sp|Q96HC4|PDLI5_HUMAN PDZ and LIM domain protein 5 OS=Homo sapiens OX=9606 GN=PDLIM5 PE=1 SV=5
13.431	16.9388	16.5878	16.5423	-0.350991	1.5706	-0.0454764	0.357532		Q9HAW4	CLSPN	sp|Q9HAW4|CLSPN_HUMAN Claspin OS=Homo sapiens OX=9606 GN=CLSPN PE=1 SV=3
13.9999	19.758	19.749	19.7038	-0.00903946	0.0379328	-0.045238	0.715952		Q7Z4H7	HAUS6	sp|Q7Z4H7|HAUS6_HUMAN HAUS augmin-like complex subunit 6 OS=Homo sapiens OX=9606 GN=HAUS6 PE=1 SV=2
17.18	22.5093	22.4784	22.4333	-0.0309512	0.120561	-0.0450712	0.336583		P21333	FLNA	sp|P21333|FLNA_HUMAN Filamin-A OS=Homo sapiens OX=9606 GN=FLNA PE=1 SV=4
9.3644	15.9839	16.1049	16.0638	0.120982	0.294413	-0.0410303	0.0624421		Q9UPW5	AGTPBP1	sp|Q9UPW5|CBPC1_HUMAN Cytosolic carboxypeptidase 1 OS=Homo sapiens OX=9606 GN=AGTPBP1 PE=1 SV=3
13.0715	18.7915	18.6624	18.6232	-0.129131	0.43523	-0.0391706	0.228666		Q9HAU0	PLEKHA5	sp|Q9HAU0|PKHA5_HUMAN Pleckstrin homology domain-containing family A member 5 OS=Homo sapiens OX=9606 GN=PLEKHA5 PE=1 SV=1
10.9582	15.9858	16.0347	15.9958	0.0489176	0.110933	-0.0389105	0.332165		O15541	RNF113A	sp|O15541|R113A_HUMAN E3 ubiquitin-protein ligase RNF113A OS=Homo sapiens OX=9606 GN=RNF113A PE=1 SV=1
16.4545	20.0814	20.2401	20.2022	0.158683	1.14117	-0.0378727	0.446658		Q92616	GCN1L1	sp|Q92616|GCN1_HUMAN eIF-2-alpha kinase activator GCN1 OS=Homo sapiens OX=9606 GN=GCN1 PE=1 SV=6
10.7286	16.7081	16.4016	16.3663	-0.306507	1.87107	-0.0353561	0.0937009		O75533	SF3B1	sp|O75533|SF3B1_HUMAN Splicing factor 3B subunit 1 OS=Homo sapiens OX=9606 GN=SF3B1 PE=1 SV=3
11.7664	13.4882	13.5834	13.5485	0.0951654	0.141731	-0.0349092	0.112348		Q8TAG9	EXOC6	sp|Q8TAG9|EXOC6_HUMAN Exocyst complex component 6 OS=Homo sapiens OX=9606 GN=EXOC6 PE=1 SV=3
11.8688	14.2243	14.3556	14.3214	0.131323	0.247652	-0.0342305	0.0375282		Q9BZZ5	API5	sp|Q9BZZ5|API5_HUMAN Apoptosis inhibitor 5 OS=Homo sapiens OX=9606 GN=API5 PE=1 SV=3
11.9713	18.8726	18.8325	18.7987	-0.0400912	0.325244	-0.0337424	0.0775919		P14678;P63162	SNRPB;SNRPN	sp|P14678|RSMB_HUMAN Small nuclear ribonucleoprotein-associated proteins B and B OS=Homo sapiens OX=9606 GN=SNRPB PE=1 SV=2;sp|P63162|RSMN_HUMAN Small nuclear ribonucleoprotein-associated protein N OS=Homo sapiens OX=9606 GN=SNRPN PE=1 SV=1
12.9643	19.1446	19.0393	19.0059	-0.10524	0.743883	-0.0333915	0.118126		Q9UHB9	SRP68	sp|Q9UHB9|SRP68_HUMAN Signal recognition particle subunit SRP68 OS=Homo sapiens OX=9606 GN=SRP68 PE=1 SV=2
14.1616	20.0997	19.9463	19.9151	-0.153379	0.702618	-0.03121	0.176018		Q5T5Y3	CAMSAP1	sp|Q5T5Y3|CAMP1_HUMAN Calmodulin-regulated spectrin-associated protein 1 OS=Homo sapiens OX=9606 GN=CAMSAP1 PE=1 SV=2
12.8053	15.8505	15.739	15.7106	-0.111575	0.302727	-0.0283319	0.0852648		P24534	EEF1B2	sp|P24534|EF1B_HUMAN Elongation factor 1-beta OS=Homo sapiens OX=9606 GN=EEF1B2 PE=1 SV=3
12.2928	19.5109	19.1114	19.0839	-0.399549	2.24704	-0.0274656	0.356268		Q9UG63	ABCF2	sp|Q9UG63|ABCF2_HUMAN ATP-binding cassette sub-family F member 2 OS=Homo sapiens OX=9606 GN=ABCF2 PE=1 SV=2
13.4172	18.5698	18.386	18.3597	-0.183801	1.01371	-0.0262914	0.0764851		Q6P2Q9	PRPF8	sp|Q6P2Q9|PRP8_HUMAN Pre-mRNA-processing-splicing factor 8 OS=Homo sapiens OX=9606 GN=PRPF8 PE=1 SV=2
15.0691	16.9314	16.9054	16.8815	-0.0260378	0.105693	-0.0238516	0.0499102		Q8N163	CCAR2	sp|Q8N163|CCAR2_HUMAN Cell cycle and apoptosis regulator protein 2 OS=Homo sapiens OX=9606 GN=CCAR2 PE=1 SV=2
11.4961	15.3142	15.3673	15.3437	0.0530419	0.102187	-0.0235622	0.0885338		Q66GS9	CEP135	sp|Q66GS9|CP135_HUMAN Centrosomal protein of 135 kDa OS=Homo sapiens OX=9606 GN=CEP135 PE=1 SV=2
10.7433	14.8168	15.0091	14.9857	0.192255	0.992735	-0.0234046	0.073769		P42166;P42167	TMPO	sp|P42166|LAP2A_HUMAN Lamina-associated polypeptide 2, isoform alpha OS=Homo sapiens OX=9606 GN=TMPO PE=1 SV=2;sp|P42167|LAP2B_HUMAN Lamina-associated polypeptide 2, isoforms beta/gamma OS=Homo sapiens OX=9606 GN=TMPO PE=1 SV=2
8.50807	13.0438	13.7006	13.6776	0.65684	1.29815	-0.0230488	0.0893463		Q9Y224	C14orf166	sp|Q9Y224|RTRAF_HUMAN RNA transcription, translation and transport factor protein OS=Homo sapiens OX=9606 GN=RTRAF PE=1 SV=1
10.908	15.9486	15.6022	15.5808	-0.346399	2.5703	-0.0214356	0.0850885		O75665	OFD1	sp|O75665|OFD1_HUMAN Oral-facial-digital syndrome 1 protein OS=Homo sapiens OX=9606 GN=OFD1 PE=1 SV=1
13.7478	17.7762	17.5601	17.5402	-0.216063	1.12569	-0.0199533	0.0510854		O75821	EIF3G	sp|O75821|EIF3G_HUMAN Eukaryotic translation initiation factor 3 subunit G OS=Homo sapiens OX=9606 GN=EIF3G PE=1 SV=2
14.876	19.7317	19.409	19.3895	-0.322777	1.90804	-0.0194582	0.114532		P55196	MLLT4	sp|P55196|AFAD_HUMAN Afadin OS=Homo sapiens OX=9606 GN=AFDN PE=1 SV=3
13.8416	19.2983	19.352	19.3352	0.0536723	0.376956	-0.0168221	0.153772		P38398	BRCA1	sp|P38398|BRCA1_HUMAN Breast cancer type 1 susceptibility protein OS=Homo sapiens OX=9606 GN=BRCA1 PE=1 SV=2
10.4733	13.162	13.0889	13.0725	-0.0730481	0.104796	-0.0163817	0.0145807		Q15459	SF3A1	sp|Q15459|SF3A1_HUMAN Splicing factor 3A subunit 1 OS=Homo sapiens OX=9606 GN=SF3A1 PE=1 SV=1
12.8793	16.1094	16.393	16.3767	0.283633	1.02587	-0.0163063	0.0334371		P07900	HSP90AA1	sp|P07900|HS90A_HUMAN Heat shock protein HSP 90-alpha OS=Homo sapiens OX=9606 GN=HSP90AA1 PE=1 SV=5
9.53485	12.8367	12.8404	12.826	0.00375932	0.0141651	-0.014428	0.0318548		Q8IY31	IFT20	sp|Q8IY31|IFT20_HUMAN Intraflagellar transport protein 20 homolog OS=Homo sapiens OX=9606 GN=IFT20 PE=1 SV=1
9.78238	17.8607	17.7341	17.72	-0.126583	0.551113	-0.0140863	0.0513352		Q17RS7	GEN1	sp|Q17RS7|GEN_HUMAN Flap endonuclease GEN homolog 1 OS=Homo sapiens OX=9606 GN=GEN1 PE=1 SV=2
9.18933	11.3579	10.4483	10.435	-0.909598	2.12358	-0.0132834	0.0191799		O15078	CEP290	sp|O15078|CE290_HUMAN Centrosomal protein of 290 kDa OS=Homo sapiens OX=9606 GN=CEP290 PE=1 SV=2
12.4375	13.1885	13.4253	13.4125	0.236855	0.273637	-0.01286	0.0154085		Q05519	SRSF11	sp|Q05519|SRS11_HUMAN Serine/arginine-rich splicing factor 11 OS=Homo sapiens OX=9606 GN=SRSF11 PE=1 SV=1
9.73561	11.5375	11.6966	11.6857	0.159037	0.268409	-0.0108376	0.0111439		Q9NYV4	CDK12	sp|Q9NYV4|CDK12_HUMAN Cyclin-dependent kinase 12 OS=Homo sapiens OX=9606 GN=CDK12 PE=1 SV=2
14.7184	19.0508	18.4579	18.4478	-0.592897	2.38418	-0.0101856	0.0717611		P15311	EZR	sp|P15311|EZRI_HUMAN Ezrin OS=Homo sapiens OX=9606 GN=EZR PE=1 SV=4
13.4212	14.7402	15.0988	15.0898	0.358536	1.98118	-0.00900874	0.026806		P51149	RAB7A	sp|P51149|RAB7A_HUMAN Ras-related protein Rab-7a OS=Homo sapiens OX=9606 GN=RAB7A PE=1 SV=1
15.3762	20.6793	20.4926	20.4847	-0.186687	1.23094	-0.00791473	0.0307485		P78344	EIF4G2	sp|P78344|IF4G2_HUMAN Eukaryotic translation initiation factor 4 gamma 2 OS=Homo sapiens OX=9606 GN=EIF4G2 PE=1 SV=1
8.76211	12.2606	11.9424	11.9346	-0.318204	0.553192	-0.00781916	0.00754605		Q13480	GAB1	sp|Q13480|GAB1_HUMAN GRB2-associated-binding protein 1 OS=Homo sapiens OX=9606 GN=GAB1 PE=1 SV=2
9.8397	13.003	13.2627	13.2552	0.259758	1.05549	-0.00756949	0.00963299		Q9H3U1	UNC45A	sp|Q9H3U1|UN45A_HUMAN Protein unc-45 homolog A OS=Homo sapiens OX=9606 GN=UNC45A PE=1 SV=1
13.4944	18.9668	18.8497	18.8425	-0.117117	0.595377	-0.00717589	0.0225562		Q8IX90	SKA3	sp|Q8IX90|SKA3_HUMAN Spindle and kinetochore-associated protein 3 OS=Homo sapiens OX=9606 GN=SKA3 PE=1 SV=2
8.26892	12.6929	12.8648	12.858	0.171864	0.275561	-0.00682549	0.0061792		Q53LP3	SOWAHC	sp|Q53LP3|SWAHC_HUMAN Ankyrin repeat domain-containing protein SOWAHC OS=Homo sapiens OX=9606 GN=SOWAHC PE=1 SV=1
12.7381	15.9194	15.7149	15.7096	-0.204505	0.888253	-0.00533319	0.0298555		Q3V6T2	CCDC88A	sp|Q3V6T2|GRDN_HUMAN Girdin OS=Homo sapiens OX=9606 GN=CCDC88A PE=1 SV=2
8.72289	13.5851	13.2852	13.2819	-0.299954	1.7028	-0.003274	0.0148995		O43815	STRN	sp|O43815|STRN_HUMAN Striatin OS=Homo sapiens OX=9606 GN=STRN PE=1 SV=4
7.96535	10.3433	10.7625	10.7597	0.419237	0.37096	-0.0027972	0.00172574		Q86UP3	ZFHX4	sp|Q86UP3|ZFHX4_HUMAN Zinc finger homeobox protein 4 OS=Homo sapiens OX=9606 GN=ZFHX4 PE=1 SV=1
12.4424	14.9991	14.9266	14.9246	-0.0725312	0.254466	-0.00195392	0.00677309		Q9UQR0	SCML2	sp|Q9UQR0|SCML2_HUMAN Sex comb on midleg-like protein 2 OS=Homo sapiens OX=9606 GN=SCML2 PE=1 SV=1
14.2958	19.1536	19.0305	19.0288	-0.123036	0.871762	-0.00175054	0.0110554		Q08AD1	CAMSAP2	sp|Q08AD1|CAMP2_HUMAN Calmodulin-regulated spectrin-associated protein 2 OS=Homo sapiens OX=9606 GN=CAMSAP2 PE=1 SV=3
12.4824	16.6631	16.4923	16.4907	-0.170784	0.734003	-0.00162141	0.0151019		P09651;Q32P51	HNRNPA1;HNRNPA1L2	sp|P09651|ROA1_HUMAN Heterogeneous nuclear ribonucleoprotein A1 OS=Homo sapiens OX=9606 GN=HNRNPA1 PE=1 SV=5;sp|Q32P51|RA1L2_HUMAN Heterogeneous nuclear ribonucleoprotein A1-like 2 OS=Homo sapiens OX=9606 GN=HNRNPA1L2 PE=2 SV=2
11.3554	17.9231	17.8377	17.8364	-0.0853798	0.201493	-0.00131514	0.00332176		Q7L590	MCM10	sp|Q7L590|MCM10_HUMAN Protein MCM10 homolog OS=Homo sapiens OX=9606 GN=MCM10 PE=1 SV=2
12.7363	14.5409	14.4523	14.4517	-0.088621	0.243619	-0.000595988	0.00341498		O14639	ABLIM1	sp|O14639|ABLM1_HUMAN Actin-binding LIM protein 1 OS=Homo sapiens OX=9606 GN=ABLIM1 PE=1 SV=3
19.8988	27.0015	27.0015	27.0015	0	0	0	0.565067		Q9BY12	SCAPER	sp|Q9BY12|SCAPE_HUMAN S phase cyclin A-associated protein in the endoplasmic reticulum OS=Homo sapiens OX=9606 GN=SCAPER PE=1 SV=2
13.7684	17.1223	16.9921	16.9926	-0.130205	0.61321	0.000460017	0.00152951		Q9BTC0	DIDO1	sp|Q9BTC0|DIDO1_HUMAN Death-inducer obliterator 1 OS=Homo sapiens OX=9606 GN=DIDO1 PE=1 SV=5
9.18422	16.2536	16.0412	16.0423	-0.212413	0.820496	0.00114799	0.00266222		Q7KZF4	SND1	sp|Q7KZF4|SND1_HUMAN Staphylococcal nuclease domain-containing protein 1 OS=Homo sapiens OX=9606 GN=SND1 PE=1 SV=1
8.86519	12.1547	12.0663	12.0676	-0.0883591	0.207076	0.0013437	0.00214264		P41240	CSK	sp|P41240|CSK_HUMAN Tyrosine-protein kinase CSK OS=Homo sapiens OX=9606 GN=CSK PE=1 SV=1
12.7268	13.3544	13.9216	13.9248	0.567223	0.849963	0.00314507	0.00273717		P04075	ALDOA	sp|P04075|ALDOA_HUMAN Fructose-bisphosphate aldolase A OS=Homo sapiens OX=9606 GN=ALDOA PE=1 SV=2
13.5269	14.9414	14.9766	14.9804	0.0352106	0.0870522	0.00382334	0.0120974		Q14004	CDK13	sp|Q14004|CDK13_HUMAN Cyclin-dependent kinase 13 OS=Homo sapiens OX=9606 GN=CDK13 PE=1 SV=2
11.5427	17.7297	17.4911	17.4951	-0.238612	1.38329	0.00394612	0.0126331		Q01780	EXOSC10	sp|Q01780|EXOSX_HUMAN Exosome component 10 OS=Homo sapiens OX=9606 GN=EXOSC10 PE=1 SV=2
9.27178	14.0832	14.0641	14.0691	-0.0191229	0.0338194	0.00495591	0.00960786		Q27J81	INF2	sp|Q27J81|INF2_HUMAN Inverted formin-2 OS=Homo sapiens OX=9606 GN=INF2 PE=1 SV=2
13.1629	15.9882	16.0406	16.0458	0.0523671	0.255052	0.00513554	0.0157729		Q93009	USP7	sp|Q93009|UBP7_HUMAN Ubiquitin carboxyl-terminal hydrolase 7 OS=Homo sapiens OX=9606 GN=USP7 PE=1 SV=2
8.08462	12.0906	11.4703	11.4772	-0.620352	0.43854	0.00687136	0.00485629		Q8ND83	SLAIN1	sp|Q8ND83|SLAI1_HUMAN SLAIN motif-containing protein 1 OS=Homo sapiens OX=9606 GN=SLAIN1 PE=1 SV=3
9.28332	11.9993	12.3545	12.3617	0.355257	0.630252	0.00715053	0.0212667		Q9BXW9	FANCD2	sp|Q9BXW9|FACD2_HUMAN Fanconi anemia group D2 protein OS=Homo sapiens OX=9606 GN=FANCD2 PE=1 SV=2
14.8393	18.2945	17.7598	17.7694	-0.534742	2.97022	0.00963674	0.0471708		Q12923	PTPN13	sp|Q12923|PTN13_HUMAN Tyrosine-protein phosphatase non-receptor type 13 OS=Homo sapiens OX=9606 GN=PTPN13 PE=1 SV=2
13.42	14.8748	15.0942	15.1042	0.219398	0.387128	0.0100747	0.0192281		P62491;Q15907	RAB11A;RAB11B	sp|P62491|RB11A_HUMAN Ras-related protein Rab-11A OS=Homo sapiens OX=9606 GN=RAB11A PE=1 SV=3;sp|Q15907|RB11B_HUMAN Ras-related protein Rab-11B OS=Homo sapiens OX=9606 GN=RAB11B PE=1 SV=4
10.706	14.6261	14.5236	14.5346	-0.102434	0.135777	0.0109261	0.0185969		Q13813	SPTAN1	sp|Q13813|SPTN1_HUMAN Spectrin alpha chain, non-erythrocytic 1 OS=Homo sapiens OX=9606 GN=SPTAN1 PE=1 SV=3
11.0781	14.8108	14.695	14.7072	-0.115777	0.740233	0.0122142	0.0750309		P40227	CCT6A	sp|P40227|TCPZ_HUMAN T-complex protein 1 subunit zeta OS=Homo sapiens OX=9606 GN=CCT6A PE=1 SV=3
9.09012	15.6812	15.7078	15.7205	0.0266095	0.170329	0.0126362	0.06221		Q96KP4	CNDP2	sp|Q96KP4|CNDP2_HUMAN Cytosolic non-specific dipeptidase OS=Homo sapiens OX=9606 GN=CNDP2 PE=1 SV=2
8.78902	12.9668	13.0674	13.0823	0.1006	0.267526	0.014899	0.0229588		Q8N3F8	MICALL1	sp|Q8N3F8|MILK1_HUMAN MICAL-like protein 1 OS=Homo sapiens OX=9606 GN=MICALL1 PE=1 SV=2
9.32534	15.2774	14.8023	14.8177	-0.47501	0.888114	0.0153606	0.0213368		Q49MG5	MAP9	sp|Q49MG5|MAP9_HUMAN Microtubule-associated protein 9 OS=Homo sapiens OX=9606 GN=MAP9 PE=1 SV=3
16.041	21.5931	21.8336	21.8531	0.240529	2.24261	0.0194769	0.102473		Q9NRZ9	HELLS	sp|Q9NRZ9|HELLS_HUMAN Lymphoid-specific helicase OS=Homo sapiens OX=9606 GN=HELLS PE=1 SV=1
13.3537	18.4496	18.2065	18.2264	-0.243075	0.856185	0.0198587	0.123718		Q9P2D0	IBTK	sp|Q9P2D0|IBTK_HUMAN Inhibitor of Bruton tyrosine kinase OS=Homo sapiens OX=9606 GN=IBTK PE=1 SV=3
12.0754	14.9359	14.9008	14.9255	-0.0351308	0.104451	0.0247044	0.207333		O95785	WIZ	sp|O95785|WIZ_HUMAN Protein Wiz OS=Homo sapiens OX=9606 GN=WIZ PE=1 SV=2
15.3484	18.8096	18.9919	19.017	0.182347	2.05924	0.0250501	0.151087		O14654	IRS4	sp|O14654|IRS4_HUMAN Insulin receptor substrate 4 OS=Homo sapiens OX=9606 GN=IRS4 PE=1 SV=1
13.8169	19.0182	18.8311	18.8569	-0.18715	1.81589	0.0258534	0.324347		O00571;O15523	DDX3X;DDX3Y	sp|O00571|DDX3X_HUMAN ATP-dependent RNA helicase DDX3X OS=Homo sapiens OX=9606 GN=DDX3X PE=1 SV=3;sp|O15523|DDX3Y_HUMAN ATP-dependent RNA helicase DDX3Y OS=Homo sapiens OX=9606 GN=DDX3Y PE=1 SV=2
14.5567	18.7583	18.9759	19.0026	0.217583	1.24012	0.0267026	0.0962227		P0DMV8;P0DMV9	HSPA1A;HSPA1B	sp|P0DMV8|HS71A_HUMAN Heat shock 70 kDa protein 1A OS=Homo sapiens OX=9606 GN=HSPA1A PE=1 SV=1;sp|P0DMV9|HS71B_HUMAN Heat shock 70 kDa protein 1B OS=Homo sapiens OX=9606 GN=HSPA1B PE=1 SV=1
12.448	17.0339	17.0985	17.1284	0.0646466	0.346466	0.0298519	0.109451		Q9P2J5	LARS	sp|Q9P2J5|SYLC_HUMAN Leucine--tRNA ligase, cytoplasmic OS=Homo sapiens OX=9606 GN=LARS PE=1 SV=2
12.6271	18.2277	18.0888	18.1188	-0.138893	0.592945	0.0299557	0.114882		Q13442	PDAP1	sp|Q13442|HAP28_HUMAN 28 kDa heat- and acid-stable phosphoprotein OS=Homo sapiens OX=9606 GN=PDAP1 PE=1 SV=1
9.71414	15.162	15.0152	15.0464	-0.146768	0.307545	0.0311649	0.0794516		O14730	RIOK3	sp|O14730|RIOK3_HUMAN Serine/threonine-protein kinase RIO3 OS=Homo sapiens OX=9606 GN=RIOK3 PE=1 SV=2
8.69898	13.0234	12.856	12.8904	-0.167463	0.223063	0.0344759	0.0610797		Q6UB99	ANKRD11	sp|Q6UB99|ANR11_HUMAN Ankyrin repeat domain-containing protein 11 OS=Homo sapiens OX=9606 GN=ANKRD11 PE=1 SV=3
10.8783	12.6066	12.4837	12.5196	-0.122929	0.209387	0.0358822	0.0571605		P17482	HOXB9	sp|P17482|HXB9_HUMAN Homeobox protein Hox-B9 OS=Homo sapiens OX=9606 GN=HOXB9 PE=1 SV=2
11.1179	14.4346	14.4169	14.4581	-0.0176271	0.0735332	0.041213	0.167171		Q9ULL5	PRR12	sp|Q9ULL5|PRR12_HUMAN Proline-rich protein 12 OS=Homo sapiens OX=9606 GN=PRR12 PE=1 SV=3
13.4565	18.7303	18.3664	18.409	-0.363972	2.46021	0.0425922	0.472857		Q6P158	DHX57	sp|Q6P158|DHX57_HUMAN Putative ATP-dependent RNA helicase DHX57 OS=Homo sapiens OX=9606 GN=DHX57 PE=1 SV=2
8.99634	13.6325	13.3785	13.4238	-0.254004	0.813505	0.0452503	0.0887574		Q5T2D3	OTUD3	sp|Q5T2D3|OTUD3_HUMAN OTU domain-containing protein 3 OS=Homo sapiens OX=9606 GN=OTUD3 PE=1 SV=1
9.22992	16.1712	16.3161	16.362	0.144915	0.953605	0.0459123	0.15889		Q70EL2	USP45	sp|Q70EL2|UBP45_HUMAN Ubiquitin carboxyl-terminal hydrolase 45 OS=Homo sapiens OX=9606 GN=USP45 PE=1 SV=3
9.75153	11.344	11.2335	11.28	-0.110534	0.1964	0.0465395	0.0802089		Q9NR30;Q9BQ39	DDX21;DDX50	sp|Q9NR30|DDX21_HUMAN Nucleolar RNA helicase 2 OS=Homo sapiens OX=9606 GN=DDX21 PE=1 SV=5;sp|Q9BQ39|DDX50_HUMAN ATP-dependent RNA helicase DDX50 OS=Homo sapiens OX=9606 GN=DDX50 PE=1 SV=1
11.1434	15.2834	14.9726	15.0194	-0.310785	1.20601	0.0467814	0.109488		P0CAP2	POLR2M	sp|P0CAP2|GRL1A_HUMAN DNA-directed RNA polymerase II subunit GRINL1A OS=Homo sapiens OX=9606 GN=POLR2M PE=1 SV=1
12.8555	14.8924	14.7946	14.8434	-0.0978031	0.234751	0.0487099	0.0856637		P49790	NUP153	sp|P49790|NU153_HUMAN Nuclear pore complex protein Nup153 OS=Homo sapiens OX=9606 GN=NUP153 PE=1 SV=2
11.8646	13.9727	13.7383	13.7884	-0.234343	1.25049	0.0500362	0.246043		Q96IZ0	PAWR	sp|Q96IZ0|PAWR_HUMAN PRKC apoptosis WT1 regulator protein OS=Homo sapiens OX=9606 GN=PAWR PE=1 SV=1
13.5822	17.2715	17.303	17.3533	0.0314419	0.229125	0.0503085	0.299155		P09874	PARP1	sp|P09874|PARP1_HUMAN Poly [ADP-ribose] polymerase 1 OS=Homo sapiens OX=9606 GN=PARP1 PE=1 SV=4
8.39113	14.5956	14.9854	15.0394	0.389865	1.0076	0.0539228	0.0876318		Q14832	GRM3	sp|Q14832|GRM3_HUMAN Metabotropic glutamate receptor 3 OS=Homo sapiens OX=9606 GN=GRM3 PE=1 SV=2
8.63092	11.5488	12.0578	12.1158	0.508987	1.47778	0.0579537	0.074245		Q8IZ21	PHACTR4	sp|Q8IZ21|PHAR4_HUMAN Phosphatase and actin regulator 4 OS=Homo sapiens OX=9606 GN=PHACTR4 PE=1 SV=1
9.06206	17.4306	17.3279	17.3869	-0.102732	0.249253	0.0590263	0.201219		Q9H5V9	CXorf56	sp|Q9H5V9|CX056_HUMAN UPF0428 protein CXorf56 OS=Homo sapiens OX=9606 GN=CXorf56 PE=1 SV=1
9.81639	18.1453	17.6027	17.6627	-0.542612	3.227	0.0600248	0.852562		Q96QD5	DEPDC7	sp|Q96QD5|DEPD7_HUMAN DEP domain-containing protein 7 OS=Homo sapiens OX=9606 GN=DEPDC7 PE=2 SV=1
12.1174	16.1835	15.794	15.8574	-0.389477	0.989209	0.0634421	0.0984235		P06748	NPM1	sp|P06748|NPM_HUMAN Nucleophosmin OS=Homo sapiens OX=9606 GN=NPM1 PE=1 SV=2
9.6694	15.1431	14.9937	15.0578	-0.149455	1.1745	0.0641322	0.30018		Q68CZ1	RPGRIP1L	sp|Q68CZ1|FTM_HUMAN Protein fantom OS=Homo sapiens OX=9606 GN=RPGRIP1L PE=1 SV=2
9.33401	15.4489	15.4161	15.4815	-0.0327439	0.4053	0.0653139	0.275556		Q8WU90	ZC3H15	sp|Q8WU90|ZC3HF_HUMAN Zinc finger CCCH domain-containing protein 15 OS=Homo sapiens OX=9606 GN=ZC3H15 PE=1 SV=1
16.1043	20.1488	19.9086	19.9745	-0.240211	2.07711	0.0659332	1.27654		Q8WWM7	ATXN2L	sp|Q8WWM7|ATX2L_HUMAN Ataxin-2-like protein OS=Homo sapiens OX=9606 GN=ATXN2L PE=1 SV=2
15.1388	19.1054	19.0656	19.1319	-0.0398002	0.469046	0.0662206	0.476058		P15880	RPS2	sp|P15880|RS2_HUMAN 40S ribosomal protein S2 OS=Homo sapiens OX=9606 GN=RPS2 PE=1 SV=2
11.2325	17.711	17.724	17.7905	0.0129848	0.0512126	0.0664679	0.912238		O96013	PAK4	sp|O96013|PAK4_HUMAN Serine/threonine-protein kinase PAK 4 OS=Homo sapiens OX=9606 GN=PAK4 PE=1 SV=1
10.3391	14.3967	14.1557	14.223	-0.241066	0.428325	0.0673628	0.124727		Q9NX74	DUS2	sp|Q9NX74|DUS2L_HUMAN tRNA-dihydrouridine(20) synthase [NAD(P)+]-like OS=Homo sapiens OX=9606 GN=DUS2 PE=1 SV=1
10.7012	15.9988	15.9814	16.0495	-0.017357	0.0920856	0.0680269	0.367833		Q86TG7	PEG10	sp|Q86TG7|PEG10_HUMAN Retrotransposon-derived protein PEG10 OS=Homo sapiens OX=9606 GN=PEG10 PE=1 SV=2
12.4197	14.1806	14.6174	14.6854	0.436798	0.804254	0.0680802	0.0592619		P62701;P22090;Q8TD47	RPS4X;RPS4Y1;RPS4Y2	sp|P62701|RS4X_HUMAN 40S ribosomal protein S4, X isoform OS=Homo sapiens OX=9606 GN=RPS4X PE=1 SV=2;sp|P22090|RS4Y1_HUMAN 40S ribosomal protein S4, Y isoform 1 OS=Homo sapiens OX=9606 GN=RPS4Y1 PE=1 SV=2;sp|Q8TD47|RS4Y2_HUMAN 40S ribosomal protein S4, Y is
13.4556	14.3853	14.3572	14.4259	-0.0281032	0.0356657	0.0687277	0.0719038		Q8WUQ7	CACTIN	sp|Q8WUQ7|CATIN_HUMAN Cactin OS=Homo sapiens OX=9606 GN=CACTIN PE=1 SV=3
13.6237	18.0955	17.6279	17.6969	-0.467617	2.67213	0.0690235	0.340872		Q15417	CNN3	sp|Q15417|CNN3_HUMAN Calponin-3 OS=Homo sapiens OX=9606 GN=CNN3 PE=1 SV=1
8.90115	10.6857	10.7275	10.7973	0.0417797	0.137191	0.0697836	0.204284		Q8WXA9	SREK1	sp|Q8WXA9|SREK1_HUMAN Splicing regulatory glutamine/lysine-rich protein 1 OS=Homo sapiens OX=9606 GN=SREK1 PE=1 SV=1
14.0516	18.9831	18.6113	18.6835	-0.371784	3.3964	0.0721132	0.988227		Q16512	PKN1	sp|Q16512|PKN1_HUMAN Serine/threonine-protein kinase N1 OS=Homo sapiens OX=9606 GN=PKN1 PE=1 SV=2
12.3062	15.2391	14.908	14.9817	-0.331102	1.27184	0.0736531	0.34844		Q5TH69	ARFGEF3	sp|Q5TH69|BIG3_HUMAN Brefeldin A-inhibited guanine nucleotide-exchange protein 3 OS=Homo sapiens OX=9606 GN=ARFGEF3 PE=1 SV=3
12.5451	14.0887	14.2469	14.321	0.158222	0.531452	0.0740955	0.189459		Q9Y3B9	RRP15	sp|Q9Y3B9|RRP15_HUMAN RRP15-like protein OS=Homo sapiens OX=9606 GN=RRP15 PE=1 SV=2
13.3972	15.2693	15.4424	15.5168	0.173155	0.658761	0.0743637	0.202815		P63104	YWHAZ	sp|P63104|1433Z_HUMAN 14-3-3 protein zeta/delta OS=Homo sapiens OX=9606 GN=YWHAZ PE=1 SV=1
14.8893	19.0826	18.9414	19.0159	-0.141214	0.730932	0.0745302	0.505157		Q9BY44	EIF2A	sp|Q9BY44|EIF2A_HUMAN Eukaryotic translation initiation factor 2A OS=Homo sapiens OX=9606 GN=EIF2A PE=1 SV=3
12.6783	17.1517	16.9023	16.9769	-0.249464	0.939039	0.0746196	0.367173		Q14676	MDC1	sp|Q14676|MDC1_HUMAN Mediator of DNA damage checkpoint protein 1 OS=Homo sapiens OX=9606 GN=MDC1 PE=1 SV=3
11.2359	18.5	18.1747	18.2496	-0.325367	1.81899	0.0749017	0.312613		Q15650	TRIP4	sp|Q15650|TRIP4_HUMAN Activating signal cointegrator 1 OS=Homo sapiens OX=9606 GN=TRIP4 PE=1 SV=4
9.32025	10.7089	10.0532	10.1292	-0.655755	2.15716	0.0760436	0.0918356		Q96T58	SPEN	sp|Q96T58|MINT_HUMAN Msx2-interacting protein OS=Homo sapiens OX=9606 GN=SPEN PE=1 SV=1
14.0424	15.9553	16.2231	16.2996	0.267797	0.895202	0.076492	0.304984		P51148;P20339;P61020	RAB5C;RAB5A;RAB5B	sp|P51148|RAB5C_HUMAN Ras-related protein Rab-5C OS=Homo sapiens OX=9606 GN=RAB5C PE=1 SV=2;sp|P20339|RAB5A_HUMAN Ras-related protein Rab-5A OS=Homo sapiens OX=9606 GN=RAB5A PE=1 SV=2;sp|P61020|RAB5B_HUMAN Ras-related protein Rab-5B OS=Homo sapiens OX=9606
10.8715	17.9039	17.7116	17.7883	-0.1923	0.923154	0.0767208	0.571423		Q12986	NFX1	sp|Q12986|NFX1_HUMAN Transcriptional repressor NF-X1 OS=Homo sapiens OX=9606 GN=NFX1 PE=1 SV=2
10.0699	13.2538	13.3568	13.4343	0.10297	0.114099	0.0775007	0.0424038		O14545	TRAFD1	sp|O14545|TRAD1_HUMAN TRAF-type zinc finger domain-containing protein 1 OS=Homo sapiens OX=9606 GN=TRAFD1 PE=1 SV=1
14.1598	18.7641	18.5437	18.6221	-0.220386	2.13147	0.0784419	0.952954		Q9UJC3	HOOK1	sp|Q9UJC3|HOOK1_HUMAN Protein Hook homolog 1 OS=Homo sapiens OX=9606 GN=HOOK1 PE=1 SV=2
15.3417	17.3212	17.1437	17.2229	-0.177477	0.970202	0.079147	0.492154		P17844	DDX5	sp|P17844|DDX5_HUMAN Probable ATP-dependent RNA helicase DDX5 OS=Homo sapiens OX=9606 GN=DDX5 PE=1 SV=1
13.0366	18.044	17.5372	17.6225	-0.50679	3.0043	0.0853431	1.39366		Q9UGP4	LIMD1	sp|Q9UGP4|LIMD1_HUMAN LIM domain-containing protein 1 OS=Homo sapiens OX=9606 GN=LIMD1 PE=1 SV=1
15.4455	20.3655	20.3802	20.4674	0.0146706	0.0470425	0.0871738	0.640056		Q92900	UPF1	sp|Q92900|RENT1_HUMAN Regulator of nonsense transcripts 1 OS=Homo sapiens OX=9606 GN=UPF1 PE=1 SV=2
13.0001	17.7218	17.5682	17.6588	-0.153507	0.664872	0.0905464	0.432952		Q9UM11	FZR1	sp|Q9UM11|FZR1_HUMAN Fizzy-related protein homolog OS=Homo sapiens OX=9606 GN=FZR1 PE=1 SV=2
16.2768	17.6171	17.9323	18.0264	0.315178	0.674175	0.0941359	0.377657		P61204;P84077	ARF3;ARF1	sp|P61204|ARF3_HUMAN ADP-ribosylation factor 3 OS=Homo sapiens OX=9606 GN=ARF3 PE=1 SV=2;sp|P84077|ARF1_HUMAN ADP-ribosylation factor 1 OS=Homo sapiens OX=9606 GN=ARF1 PE=1 SV=2
13.763	20.9901	20.9687	21.0653	-0.0213491	0.0533277	0.096528	0.653436		P20248	CCNA2	sp|P20248|CCNA2_HUMAN Cyclin-A2 OS=Homo sapiens OX=9606 GN=CCNA2 PE=1 SV=2
15.3879	17.9392	17.8035	17.9001	-0.135711	0.697077	0.0966548	0.354297		Q6W2J9	BCOR	sp|Q6W2J9|BCOR_HUMAN BCL-6 corepressor OS=Homo sapiens OX=9606 GN=BCOR PE=1 SV=1
8.26622	15.7132	15.5778	15.6746	-0.135375	0.352298	0.0967767	0.539768		Q8WUF5	PPP1R13L	sp|Q8WUF5|IASPP_HUMAN RelA-associated inhibitor OS=Homo sapiens OX=9606 GN=PPP1R13L PE=1 SV=4
13.9495	18.9643	18.3284	18.4253	-0.6359	2.46312	0.0969439	0.433442		P25054	APC	sp|P25054|APC_HUMAN Adenomatous polyposis coli protein OS=Homo sapiens OX=9606 GN=APC PE=1 SV=2
13.8769	20.8903	20.4639	20.5615	-0.426483	2.49879	0.0976601	1.87631		O75534	CSDE1	sp|O75534|CSDE1_HUMAN Cold shock domain-containing protein E1 OS=Homo sapiens OX=9606 GN=CSDE1 PE=1 SV=2
17.653	21.1833	21.0636	21.1629	-0.119653	0.894097	0.0992154	0.591354		Q9ULD2	MTUS1	sp|Q9ULD2|MTUS1_HUMAN Microtubule-associated tumor suppressor 1 OS=Homo sapiens OX=9606 GN=MTUS1 PE=1 SV=2
10.051	13.3847	13.3352	13.437	-0.049432	0.155821	0.101728	0.278504		Q9NZI8	IGF2BP1	sp|Q9NZI8|IF2B1_HUMAN Insulin-like growth factor 2 mRNA-binding protein 1 OS=Homo sapiens OX=9606 GN=IGF2BP1 PE=1 SV=2
9.60939	12.7612	12.779	12.8809	0.0178492	0.045815	0.101903	0.277091		Q9UQR1	ZNF148	sp|Q9UQR1|ZN148_HUMAN Zinc finger protein 148 OS=Homo sapiens OX=9606 GN=ZNF148 PE=1 SV=2
12.4284	17.1681	17.0299	17.1325	-0.138188	0.512169	0.102661	0.65513		Q96CT7	CCDC124	sp|Q96CT7|CC124_HUMAN Coiled-coil domain-containing protein 124 OS=Homo sapiens OX=9606 GN=CCDC124 PE=1 SV=1
12.8333	19.3019	18.8883	18.9916	-0.41354	1.93173	0.10333	0.646905		O95793	STAU1	sp|O95793|STAU1_HUMAN Double-stranded RNA-binding protein Staufen homolog 1 OS=Homo sapiens OX=9606 GN=STAU1 PE=1 SV=2
10.0393	18.3335	18.233	18.3378	-0.100581	0.287752	0.104861	0.7488		Q15691	MAPRE1	sp|Q15691|MARE1_HUMAN Microtubule-associated protein RP/EB family member 1 OS=Homo sapiens OX=9606 GN=MAPRE1 PE=1 SV=3
13.8522	18.6023	18.4325	18.5377	-0.169764	1.05466	0.105221	0.513587		Q9UH65	SWAP70	sp|Q9UH65|SWP70_HUMAN Switch-associated protein 70 OS=Homo sapiens OX=9606 GN=SWAP70 PE=1 SV=1
10.8707	17.6229	17.3797	17.486	-0.243238	1.89511	0.106328	0.595997		Q9NRL3	STRN4	sp|Q9NRL3|STRN4_HUMAN Striatin-4 OS=Homo sapiens OX=9606 GN=STRN4 PE=1 SV=2
12.7173	14.5552	14.2193	14.326	-0.335927	0.830473	0.106754	0.252918		Q96KR1	ZFR	sp|Q96KR1|ZFR_HUMAN Zinc finger RNA-binding protein OS=Homo sapiens OX=9606 GN=ZFR PE=1 SV=2
15.185	16.845	16.8619	16.9693	0.0169491	0.0552757	0.107376	0.522964		Q7L014	DDX46	sp|Q7L014|DDX46_HUMAN Probable ATP-dependent RNA helicase DDX46 OS=Homo sapiens OX=9606 GN=DDX46 PE=1 SV=2
13.0238	17.7113	17.6372	17.7479	-0.0740529	0.684315	0.110633	1.01454		O43896	KIF1C	sp|O43896|KIF1C_HUMAN Kinesin-like protein KIF1C OS=Homo sapiens OX=9606 GN=KIF1C PE=1 SV=3
13.9814	18.1424	17.814	17.9256	-0.328388	1.65499	0.11156	1.29186		Q93008	USP9X	sp|Q93008|USP9X_HUMAN Probable ubiquitin carboxyl-terminal hydrolase FAF-X OS=Homo sapiens OX=9606 GN=USP9X PE=1 SV=3
15.4826	21.4447	21.1143	21.2262	-0.330363	2.41804	0.111931	0.838714		Q99613;B5ME19	EIF3C;EIF3CL	sp|Q99613|EIF3C_HUMAN Eukaryotic translation initiation factor 3 subunit C OS=Homo sapiens OX=9606 GN=EIF3C PE=1 SV=1;sp|B5ME19|EIFCL_HUMAN Eukaryotic translation initiation factor 3 subunit C-like protein OS=Homo sapiens OX=9606 GN=EIF3CL PE=3 SV=1
12.0511	16.5298	16.0234	16.1367	-0.506457	2.09613	0.113296	0.492228		Q9NUL3	STAU2	sp|Q9NUL3|STAU2_HUMAN Double-stranded RNA-binding protein Staufen homolog 2 OS=Homo sapiens OX=9606 GN=STAU2 PE=1 SV=2
16.2102	19.5763	19.496	19.6145	-0.0802378	0.143316	0.118419	0.524324		Q15365	PCBP1	sp|Q15365|PCBP1_HUMAN Poly(rC)-binding protein 1 OS=Homo sapiens OX=9606 GN=PCBP1 PE=1 SV=2
13.6839	18.3475	18.0893	18.2084	-0.258237	1.81233	0.119158	0.679238		Q3B7T1	EDRF1	sp|Q3B7T1|EDRF1_HUMAN Erythroid differentiation-related factor 1 OS=Homo sapiens OX=9606 GN=EDRF1 PE=1 SV=1
14.7431	19.8281	19.7216	19.8411	-0.106459	0.463304	0.119493	0.942833		P49959	MRE11A	sp|P49959|MRE11_HUMAN Double-strand break repair protein MRE11 OS=Homo sapiens OX=9606 GN=MRE11 PE=1 SV=3
10.9564	15.3388	15.1386	15.2598	-0.200141	0.403468	0.121152	0.153737		P19338	NCL	sp|P19338|NUCL_HUMAN Nucleolin OS=Homo sapiens OX=9606 GN=NCL PE=1 SV=3
12.676	16.8649	16.6401	16.7624	-0.224792	1.98517	0.122373	0.845509		Q92615	LARP4B	sp|Q92615|LAR4B_HUMAN La-related protein 4B OS=Homo sapiens OX=9606 GN=LARP4B PE=1 SV=3
11.5733	16.461	16.1954	16.3186	-0.265598	1.52089	0.123231	0.642371		Q9H7E2	TDRD3	sp|Q9H7E2|TDRD3_HUMAN Tudor domain-containing protein 3 OS=Homo sapiens OX=9606 GN=TDRD3 PE=1 SV=1
11.4342	13.4737	13.6711	13.8025	0.197441	0.611103	0.131365	0.54187		Q02040	AKAP17A	sp|Q02040|AK17A_HUMAN A-kinase anchor protein 17A OS=Homo sapiens OX=9606 GN=AKAP17A PE=1 SV=2
13.6706	19.5007	18.9962	19.1287	-0.504527	3.7952	0.132475	1.35158		Q14152	EIF3A	sp|Q14152|EIF3A_HUMAN Eukaryotic translation initiation factor 3 subunit A OS=Homo sapiens OX=9606 GN=EIF3A PE=1 SV=1
10.3074	13.4819	12.8287	12.9656	-0.653132	0.743352	0.136841	0.0711557		Q9NYF8	BCLAF1	sp|Q9NYF8|BCLF1_HUMAN Bcl-2-associated transcription factor 1 OS=Homo sapiens OX=9606 GN=BCLAF1 PE=1 SV=2
8.60452	10.5556	9.50147	9.63993	-1.05408	0.534934	0.13846	0.105334		Q02543	RPL18A	sp|Q02543|RL18A_HUMAN 60S ribosomal protein L18a OS=Homo sapiens OX=9606 GN=RPL18A PE=1 SV=2
13.146	14.3956	14.4097	14.5491	0.0140587	0.0161122	0.139463	0.30763		O95232	LUC7L3	sp|O95232|LC7L3_HUMAN Luc7-like protein 3 OS=Homo sapiens OX=9606 GN=LUC7L3 PE=1 SV=2
10.3516	17.602	17.6701	17.8112	0.0680452	0.497346	0.141148	0.899225		Q9BWG6	SCNM1	sp|Q9BWG6|SCNM1_HUMAN Sodium channel modifier 1 OS=Homo sapiens OX=9606 GN=SCNM1 PE=1 SV=1
13.865	16.9473	16.6899	16.8341	-0.257449	0.852528	0.144246	0.859358		P11388;Q02880	TOP2A;TOP2B	sp|P11388|TOP2A_HUMAN DNA topoisomerase 2-alpha OS=Homo sapiens OX=9606 GN=TOP2A PE=1 SV=3;sp|Q02880|TOP2B_HUMAN DNA topoisomerase 2-beta OS=Homo sapiens OX=9606 GN=TOP2B PE=1 SV=3
12.2451	13.7021	13.9415	14.0866	0.239384	1.54372	0.145113	0.945758		P62937	PPIA	sp|P62937|PPIA_HUMAN Peptidyl-prolyl cis-trans isomerase A OS=Homo sapiens OX=9606 GN=PPIA PE=1 SV=2
11.3638	18.6671	18.2089	18.3545	-0.458265	1.62003	0.145594	1.51414		Q15654	TRIP6	sp|Q15654|TRIP6_HUMAN Thyroid receptor-interacting protein 6 OS=Homo sapiens OX=9606 GN=TRIP6 PE=1 SV=3
8.98687	21.1835	20.7967	20.9449	-0.386812	1.88589	0.148185	0.713337		P23588	EIF4B	sp|P23588|IF4B_HUMAN Eukaryotic translation initiation factor 4B OS=Homo sapiens OX=9606 GN=EIF4B PE=1 SV=2
7.91135	10.0261	10.3328	10.4811	0.306659	0.348584	0.148314	0.0664373		Q9UBP9	GULP1	sp|Q9UBP9|GULP1_HUMAN PTB domain-containing engulfment adapter protein 1 OS=Homo sapiens OX=9606 GN=GULP1 PE=1 SV=1
15.796	20.8799	20.401	20.5504	-0.47891	2.41292	0.14937	0.674122		P35579	MYH9	sp|P35579|MYH9_HUMAN Myosin-9 OS=Homo sapiens OX=9606 GN=MYH9 PE=1 SV=4
9.26151	15.6329	15.2656	15.417	-0.367242	1.28885	0.15141	0.628388		Q659C4	LARP1B	sp|Q659C4|LAR1B_HUMAN La-related protein 1B OS=Homo sapiens OX=9606 GN=LARP1B PE=1 SV=2
9.87893	14.3039	13.335	13.4886	-0.968866	2.64077	0.15353	0.454782		Q3B820	FAM161A	sp|Q3B820|F161A_HUMAN Protein FAM161A OS=Homo sapiens OX=9606 GN=FAM161A PE=1 SV=2
9.84369	12.694	12.299	12.4541	-0.395058	1.63689	0.155165	0.323942		Q8WXI9	GATAD2B	sp|Q8WXI9|P66B_HUMAN Transcriptional repressor p66-beta OS=Homo sapiens OX=9606 GN=GATAD2B PE=1 SV=1
13.2022	17.4687	16.6133	16.7737	-0.855395	3.82098	0.160368	0.67138		Q9UBB9	TFIP11	sp|Q9UBB9|TFP11_HUMAN Tuftelin-interacting protein 11 OS=Homo sapiens OX=9606 GN=TFIP11 PE=1 SV=1
13.9703	19.5679	19.7322	19.8942	0.164326	0.950904	0.161971	1.28682		Q9NSE4	IARS2	sp|Q9NSE4|SYIM_HUMAN Isoleucine--tRNA ligase, mitochondrial OS=Homo sapiens OX=9606 GN=IARS2 PE=1 SV=2
16.595	21.5954	21.2726	21.4358	-0.322772	2.33368	0.163237	0.885758		P49792	RANBP2	sp|P49792|RBP2_HUMAN E3 SUMO-protein ligase RanBP2 OS=Homo sapiens OX=9606 GN=RANBP2 PE=1 SV=2
10.1168	17.1628	17.0787	17.2437	-0.0841088	0.465025	0.164965	0.946842		P30260	CDC27	sp|P30260|CDC27_HUMAN Cell division cycle protein 27 homolog OS=Homo sapiens OX=9606 GN=CDC27 PE=1 SV=2
15.6865	21.8762	21.5839	21.7524	-0.292292	2.33975	0.168459	1.63527		Q9HCS7	XAB2	sp|Q9HCS7|SYF1_HUMAN Pre-mRNA-splicing factor SYF1 OS=Homo sapiens OX=9606 GN=XAB2 PE=1 SV=2
12.1532	12.4889	13.6446	13.8139	1.15572	1.41838	0.16924	0.30091		P49419	ALDH7A1	sp|P49419|AL7A1_HUMAN Alpha-aminoadipic semialdehyde dehydrogenase OS=Homo sapiens OX=9606 GN=ALDH7A1 PE=1 SV=5
9.1903	13.7783	13.6869	13.8564	-0.091451	0.127274	0.169525	0.20332		P29692	EEF1D	sp|P29692|EF1D_HUMAN Elongation factor 1-delta OS=Homo sapiens OX=9606 GN=EEF1D PE=1 SV=5
14.585	16.7726	16.7547	16.9244	-0.0178426	0.0486407	0.169691	0.505314		Q9UPP1	PHF8	sp|Q9UPP1|PHF8_HUMAN Histone lysine demethylase PHF8 OS=Homo sapiens OX=9606 GN=PHF8 PE=1 SV=3
12.249	15.1697	15.1415	15.3118	-0.0282558	0.0832349	0.170345	1.02334		Q14966	ZNF638	sp|Q14966|ZN638_HUMAN Zinc finger protein 638 OS=Homo sapiens OX=9606 GN=ZNF638 PE=1 SV=2
11.7392	15.8813	15.6472	15.8178	-0.234016	1.1609	0.17054	0.724331		Q8IX01	SUGP2	sp|Q8IX01|SUGP2_HUMAN SURP and G-patch domain-containing protein 2 OS=Homo sapiens OX=9606 GN=SUGP2 PE=1 SV=2
9.03858	16.7316	17.1486	17.3198	0.417027	1.48039	0.171195	0.787008		Q9NZ72	STMN3	sp|Q9NZ72|STMN3_HUMAN Stathmin-3 OS=Homo sapiens OX=9606 GN=STMN3 PE=1 SV=3
14.9221	20.8289	20.3695	20.5417	-0.459418	1.86749	0.172183	1.83012		Q86V48	LUZP1	sp|Q86V48|LUZP1_HUMAN Leucine zipper protein 1 OS=Homo sapiens OX=9606 GN=LUZP1 PE=1 SV=2
14.8736	16.3237	16.4827	16.657	0.159063	0.523578	0.174303	0.522646		P84085	ARF5	sp|P84085|ARF5_HUMAN ADP-ribosylation factor 5 OS=Homo sapiens OX=9606 GN=ARF5 PE=1 SV=2
14.1518	20.0494	19.4841	19.6616	-0.565312	2.24177	0.1775	1.90297		Q8WWK9	CKAP2	sp|Q8WWK9|CKAP2_HUMAN Cytoskeleton-associated protein 2 OS=Homo sapiens OX=9606 GN=CKAP2 PE=1 SV=1
12.8328	17.5712	17.5052	17.6841	-0.0660548	0.310343	0.178898	1.12669		P17987	TCP1	sp|P17987|TCPA_HUMAN T-complex protein 1 subunit alpha OS=Homo sapiens OX=9606 GN=TCP1 PE=1 SV=1
16.4939	20.8698	20.7112	20.8933	-0.158621	0.817267	0.182067	1.04187		Q00341	HDLBP	sp|Q00341|VIGLN_HUMAN Vigilin OS=Homo sapiens OX=9606 GN=HDLBP PE=1 SV=2
16.5343	20.3751	20.1861	20.3707	-0.189006	1.09783	0.184593	1.45869		Q8IWI9	MGA	sp|Q8IWI9|MGAP_HUMAN MAX gene-associated protein OS=Homo sapiens OX=9606 GN=MGA PE=1 SV=3
14.1949	15.4265	15.5893	15.7777	0.162798	0.378301	0.188431	0.567748		P61006;P62820;Q9H0U4;Q92930;P61026;P51153;Q92928;P59190	RAB8A;RAB1A;RAB1B;RAB8B;RAB10;RAB13;RAB1C;RAB15	sp|P61006|RAB8A_HUMAN Ras-related protein Rab-8A OS=Homo sapiens OX=9606 GN=RAB8A PE=1 SV=1;sp|P62820|RAB1A_HUMAN Ras-related protein Rab-1A OS=Homo sapiens OX=9606 GN=RAB1A PE=1 SV=3;sp|Q9H0U4|RAB1B_HUMAN Ras-related protein Rab-1B OS=Homo sapiens OX=9606
13.9154	15.1821	15.0053	15.1986	-0.176798	0.38932	0.193289	1.02944		Q12872	SFSWAP	sp|Q12872|SFSWA_HUMAN Splicing factor, suppressor of white-apricot homolog OS=Homo sapiens OX=9606 GN=SFSWAP PE=1 SV=3
13.56	16.9245	16.6316	16.8266	-0.292891	0.850613	0.194986	0.369823		Q1ED39	KNOP1	sp|Q1ED39|KNOP1_HUMAN Lysine-rich nucleolar protein 1 OS=Homo sapiens OX=9606 GN=KNOP1 PE=1 SV=1
11.4843	18.5587	18.1118	18.3071	-0.446898	1.96165	0.195368	0.865297		Q02241	KIF23	sp|Q02241|KIF23_HUMAN Kinesin-like protein KIF23 OS=Homo sapiens OX=9606 GN=KIF23 PE=1 SV=3
12.6484	17.6791	17.3423	17.5415	-0.336827	1.88852	0.199279	1.47908		Q8N5U6	RNF10	sp|Q8N5U6|RNF10_HUMAN RING finger protein 10 OS=Homo sapiens OX=9606 GN=RNF10 PE=1 SV=2
11.8334	16.9866	16.3457	16.5467	-0.640857	2.66853	0.200958	1.63299		Q9Y4J8	DTNA	sp|Q9Y4J8|DTNA_HUMAN Dystrobrevin alpha OS=Homo sapiens OX=9606 GN=DTNA PE=1 SV=2
14.4699	15.5008	15.3474	15.552	-0.153391	0.19562	0.204635	0.302444		P49756	RBM25	sp|P49756|RBM25_HUMAN RNA-binding protein 25 OS=Homo sapiens OX=9606 GN=RBM25 PE=1 SV=3
13.9192	16.6171	16.1905	16.3992	-0.426568	0.910282	0.208694	0.900077		Q9NR12	PDLIM7	sp|Q9NR12|PDLI7_HUMAN PDZ and LIM domain protein 7 OS=Homo sapiens OX=9606 GN=PDLIM7 PE=1 SV=1
14.3509	21.07	20.6998	20.9093	-0.370257	1.43109	0.209506	1.36869		Q9Y520	PRRC2C	sp|Q9Y520|PRC2C_HUMAN Protein PRRC2C OS=Homo sapiens OX=9606 GN=PRRC2C PE=1 SV=4
17.2227	22.269	21.5274	21.7371	-0.741601	2.26424	0.209633	0.314118		Q09666	AHNAK	sp|Q09666|AHNK_HUMAN Neuroblast differentiation-associated protein AHNAK OS=Homo sapiens OX=9606 GN=AHNAK PE=1 SV=2
12.6232	17.8132	17.1462	17.3573	-0.666918	2.60956	0.211114	1.31946		Q9UPQ7	PDZRN3	sp|Q9UPQ7|PZRN3_HUMAN E3 ubiquitin-protein ligase PDZRN3 OS=Homo sapiens OX=9606 GN=PDZRN3 PE=1 SV=2
15.0932	19.4191	19.1074	19.3187	-0.311624	2.27306	0.21123	1.92488		Q15366	PCBP2	sp|Q15366|PCBP2_HUMAN Poly(rC)-binding protein 2 OS=Homo sapiens OX=9606 GN=PCBP2 PE=1 SV=1
15.051	15.9064	15.9674	16.1825	0.0609307	0.083748	0.215172	0.551273		P56385	ATP5I	sp|P56385|ATP5I_HUMAN ATP synthase subunit e, mitochondrial OS=Homo sapiens OX=9606 GN=ATP5ME PE=1 SV=2
13.5763	18.8852	18.6238	18.8391	-0.261412	1.10953	0.215269	1.12469		Q6PKG0	LARP1	sp|Q6PKG0|LARP1_HUMAN La-related protein 1 OS=Homo sapiens OX=9606 GN=LARP1 PE=1 SV=2
13.0235	19.0223	18.7001	18.9164	-0.322203	0.89263	0.216309	1.41357		Q14244	MAP7	sp|Q14244|MAP7_HUMAN Ensconsin OS=Homo sapiens OX=9606 GN=MAP7 PE=1 SV=1
15.326	18.7538	18.4361	18.6554	-0.31778	1.70358	0.219385	1.20973		Q86UK7	ZNF598	sp|Q86UK7|ZN598_HUMAN E3 ubiquitin-protein ligase ZNF598 OS=Homo sapiens OX=9606 GN=ZNF598 PE=1 SV=1
15.1322	20.0462	19.7058	19.9262	-0.340396	1.02946	0.220397	1.98368		Q8IWC1	MAP7D3	sp|Q8IWC1|MA7D3_HUMAN MAP7 domain-containing protein 3 OS=Homo sapiens OX=9606 GN=MAP7D3 PE=1 SV=2
16.5567	23.0853	23.0605	23.2854	-0.024771	0.0997609	0.224905	1.96434		Q15393	SF3B3	sp|Q15393|SF3B3_HUMAN Splicing factor 3B subunit 3 OS=Homo sapiens OX=9606 GN=SF3B3 PE=1 SV=4
16.388	20.4033	19.996	20.221	-0.407287	1.56827	0.225014	0.875244		O95613	PCNT	sp|O95613|PCNT_HUMAN Pericentrin OS=Homo sapiens OX=9606 GN=PCNT PE=1 SV=4
14.8203	19.7424	19.6523	19.8824	-0.0901139	0.65774	0.230139	1.21962		P51587	BRCA2	sp|P51587|BRCA2_HUMAN Breast cancer type 2 susceptibility protein OS=Homo sapiens OX=9606 GN=BRCA2 PE=1 SV=3
16.0361	19.4375	18.8009	19.0312	-0.636641	2.24753	0.230338	1.76537		Q5JSZ5	PRRC2B	sp|Q5JSZ5|PRC2B_HUMAN Protein PRRC2B OS=Homo sapiens OX=9606 GN=PRRC2B PE=1 SV=2
13.6869	18.3029	17.7285	17.9608	-0.574361	2.39082	0.232317	1.15317		Q07157	TJP1	sp|Q07157|ZO1_HUMAN Tight junction protein ZO-1 OS=Homo sapiens OX=9606 GN=TJP1 PE=1 SV=3
8.87233	11.0568	11.986	12.222	0.929194	0.461705	0.235999	0.26148		P55884	EIF3B	sp|P55884|EIF3B_HUMAN Eukaryotic translation initiation factor 3 subunit B OS=Homo sapiens OX=9606 GN=EIF3B PE=1 SV=3
16.2744	19.6809	19.5009	19.7395	-0.179954	1.61008	0.238594	0.723271		O15027	SEC16A	sp|O15027|SC16A_HUMAN Protein transport protein Sec16A OS=Homo sapiens OX=9606 GN=SEC16A PE=1 SV=4
10.7252	12.6565	12.4727	12.7114	-0.183771	0.558024	0.238726	0.618087		P26368	U2AF2	sp|P26368|U2AF2_HUMAN Splicing factor U2AF 65 kDa subunit OS=Homo sapiens OX=9606 GN=U2AF2 PE=1 SV=4
13.2721	15.0609	14.829	15.0726	-0.231879	0.532014	0.243528	0.400964		Q9UKJ3	GPATCH8	sp|Q9UKJ3|GPTC8_HUMAN G patch domain-containing protein 8 OS=Homo sapiens OX=9606 GN=GPATCH8 PE=1 SV=2
15.4009	19.466	19.5594	19.8035	0.0933808	0.797876	0.244065	1.67984		P13639	EEF2	sp|P13639|EF2_HUMAN Elongation factor 2 OS=Homo sapiens OX=9606 GN=EEF2 PE=1 SV=4
14.7093	15.7859	15.935	16.1832	0.149132	0.258719	0.248161	0.46552		P10412;P16403;P16402	HIST1H1E;HIST1H1C;HIST1H1D	sp|P10412|H14_HUMAN Histone H1.4 OS=Homo sapiens OX=9606 GN=HIST1H1E PE=1 SV=2;sp|P16403|H12_HUMAN Histone H1.2 OS=Homo sapiens OX=9606 GN=HIST1H1C PE=1 SV=2;sp|P16402|H13_HUMAN Histone H1.3 OS=Homo sapiens OX=9606 GN=HIST1H1D PE=1 SV=2
15.4965	20.7495	20.2278	20.4788	-0.521675	1.70884	0.250975	2.53904		P48634	PRRC2A	sp|P48634|PRC2A_HUMAN Protein PRRC2A OS=Homo sapiens OX=9606 GN=PRRC2A PE=1 SV=3
12.2751	16.4587	16.3179	16.5751	-0.140834	0.886395	0.257243	0.726459		P98175	RBM10	sp|P98175|RBM10_HUMAN RNA-binding protein 10 OS=Homo sapiens OX=9606 GN=RBM10 PE=1 SV=3
15.032	19.683	18.8319	19.0908	-0.851048	5.16785	0.258907	2.3322		Q8IWR0	ZC3H7A	sp|Q8IWR0|Z3H7A_HUMAN Zinc finger CCCH domain-containing protein 7A OS=Homo sapiens OX=9606 GN=ZC3H7A PE=1 SV=1
9.6875	10.036	10.2061	10.4722	0.170111	0.174472	0.266092	0.555178		P31270	HOXA11	sp|P31270|HXA11_HUMAN Homeobox protein Hox-A11 OS=Homo sapiens OX=9606 GN=HOXA11 PE=2 SV=2
13.6016	15.3288	15.556	15.8222	0.22719	0.482143	0.266194	0.248573		P25787	PSMA2	sp|P25787|PSA2_HUMAN Proteasome subunit alpha type-2 OS=Homo sapiens OX=9606 GN=PSMA2 PE=1 SV=2
18.3597	22.6247	22.3976	22.665	-0.227128	1.64217	0.267465	1.94284		O43432	EIF4G3	sp|O43432|IF4G3_HUMAN Eukaryotic translation initiation factor 4 gamma 3 OS=Homo sapiens OX=9606 GN=EIF4G3 PE=1 SV=2
9.23694	16.6966	16.029	16.2965	-0.667658	2.35583	0.2675	1.58538		Q9Y2D8	SSX2IP	sp|Q9Y2D8|ADIP_HUMAN Afadin- and alpha-actinin-binding protein OS=Homo sapiens OX=9606 GN=SSX2IP PE=1 SV=3
13.5742	18.022	17.8937	18.1636	-0.128249	0.270393	0.269837	1.46189		Q3KQU3	MAP7D1	sp|Q3KQU3|MA7D1_HUMAN MAP7 domain-containing protein 1 OS=Homo sapiens OX=9606 GN=MAP7D1 PE=1 SV=1
11.6364	12.8962	12.9241	13.1985	0.0279303	0.0457719	0.274388	0.42962		P62899	RPL31	sp|P62899|RL31_HUMAN 60S ribosomal protein L31 OS=Homo sapiens OX=9606 GN=RPL31 PE=1 SV=1
9.3082	13.5762	12.9249	13.2006	-0.651398	1.50462	0.27571	0.542703		Q96MT3	PRICKLE1	sp|Q96MT3|PRIC1_HUMAN Prickle-like protein 1 OS=Homo sapiens OX=9606 GN=PRICKLE1 PE=1 SV=2
11.9439	14.4356	13.8397	14.1239	-0.595857	2.32702	0.284141	0.963416		Q1MSJ5	CSPP1	sp|Q1MSJ5|CSPP1_HUMAN Centrosome and spindle pole-associated protein 1 OS=Homo sapiens OX=9606 GN=CSPP1 PE=1 SV=4
13.9052	19.7704	20.3463	20.636	0.5759	2.68895	0.289694	1.25221		P11274	BCR	sp|P11274|BCR_HUMAN Breakpoint cluster region protein OS=Homo sapiens OX=9606 GN=BCR PE=1 SV=2
16.619	17.9314	18.0074	18.2977	0.0760044	0.143083	0.29026	1.01756		Q9NR31	SAR1A	sp|Q9NR31|SAR1A_HUMAN GTP-binding protein SAR1a OS=Homo sapiens OX=9606 GN=SAR1A PE=1 SV=1
13.0084	13.9632	13.7129	14.0039	-0.250297	0.862031	0.291008	1.4285		P60953	CDC42	sp|P60953|CDC42_HUMAN Cell division control protein 42 homolog OS=Homo sapiens OX=9606 GN=CDC42 PE=1 SV=2
12.6713	19.6033	19.2862	19.5781	-0.317056	1.38932	0.291879	1.16899		Q96F86	EDC3	sp|Q96F86|EDC3_HUMAN Enhancer of mRNA-decapping protein 3 OS=Homo sapiens OX=9606 GN=EDC3 PE=1 SV=1
15.0462	16.7677	16.8128	17.1116	0.0451504	0.107645	0.298786	0.703917		Q00839	HNRNPU	sp|Q00839|HNRPU_HUMAN Heterogeneous nuclear ribonucleoprotein U OS=Homo sapiens OX=9606 GN=HNRNPU PE=1 SV=6
15.6587	16.8344	16.7256	17.0255	-0.10877	0.248028	0.29986	0.563228		Q9Y2R4	DDX52	sp|Q9Y2R4|DDX52_HUMAN Probable ATP-dependent RNA helicase DDX52 OS=Homo sapiens OX=9606 GN=DDX52 PE=1 SV=3
14.9365	15.9578	15.9608	16.2616	0.00297854	0.00452331	0.300776	0.865314		Q9H307	PNN	sp|Q9H307|PININ_HUMAN Pinin OS=Homo sapiens OX=9606 GN=PNN PE=1 SV=5
9.87369	11.0286	12.8973	13.205	1.86876	1.27217	0.307711	0.339658		P10635;A0A087X1C5	CYP2D6;CYP2D7	sp|P10635|CP2D6_HUMAN Cytochrome P450 2D6 OS=Homo sapiens OX=9606 GN=CYP2D6 PE=1 SV=2;sp|A0A087X1C5|CP2D7_HUMAN Putative cytochrome P450 2D7 OS=Homo sapiens OX=9606 GN=CYP2D7 PE=5 SV=1
10.1886	14.7969	14.5943	14.9039	-0.202595	0.500771	0.309632	0.448004		Q02878	RPL6	sp|Q02878|RL6_HUMAN 60S ribosomal protein L6 OS=Homo sapiens OX=9606 GN=RPL6 PE=1 SV=3
9.81348	12.0385	11.8565	12.1696	-0.181993	0.362978	0.31303	0.464825		P46087	NOP2	sp|P46087|NOP2_HUMAN Probable 28S rRNA (cytosine(4447)-C(5))-methyltransferase OS=Homo sapiens OX=9606 GN=NOP2 PE=1 SV=2
8.08482	13.5896	12.9294	13.2474	-0.660175	2.63333	0.317985	1.56052		Q71RC2	LARP4	sp|Q71RC2|LARP4_HUMAN La-related protein 4 OS=Homo sapiens OX=9606 GN=LARP4 PE=1 SV=3
9.04541	13.0056	12.6594	12.9811	-0.34623	1.18943	0.321633	0.61314		Q8NFC6	BOD1L1	sp|Q8NFC6|BD1L1_HUMAN Biorientation of chromosomes in cell division protein 1-like 1 OS=Homo sapiens OX=9606 GN=BOD1L1 PE=1 SV=2
16.7639	22.6622	22.4872	22.8094	-0.175044	1.09934	0.322198	0.976248		P50990	CCT8	sp|P50990|TCPQ_HUMAN T-complex protein 1 subunit theta OS=Homo sapiens OX=9606 GN=CCT8 PE=1 SV=4
13.9968	19.6286	19.1016	19.4245	-0.527022	2.94305	0.322905	2.04885		Q5T6F2	UBAP2	sp|Q5T6F2|UBAP2_HUMAN Ubiquitin-associated protein 2 OS=Homo sapiens OX=9606 GN=UBAP2 PE=1 SV=1
15.631	17.2323	16.9223	17.2473	-0.309998	1.52318	0.324987	1.22325		P04637	TP53	sp|P04637|P53_HUMAN Cellular tumor antigen p53 OS=Homo sapiens OX=9606 GN=TP53 PE=1 SV=4
12.9065	14.3831	14.4105	14.7378	0.0274416	0.0448804	0.327262	0.409921		P62241	RPS8	sp|P62241|RS8_HUMAN 40S ribosomal protein S8 OS=Homo sapiens OX=9606 GN=RPS8 PE=1 SV=2
14.0253	16.1544	16.1148	16.4438	-0.0395719	0.0985836	0.329024	0.848318		P52272	HNRNPM	sp|P52272|HNRPM_HUMAN Heterogeneous nuclear ribonucleoprotein M OS=Homo sapiens OX=9606 GN=HNRNPM PE=1 SV=3
7.96923	9.79513	9.66913	10.0043	-0.126	0.124125	0.335176	0.683054		Q6ZRS2	SRCAP	sp|Q6ZRS2|SRCAP_HUMAN Helicase SRCAP OS=Homo sapiens OX=9606 GN=SRCAP PE=1 SV=3
15.2814	17.2793	17.2777	17.6134	-0.00162628	0.00420846	0.335757	1.8832		P0CG48;P0CG47;P62979;P62987	UBC;UBB;RPS27A;UBA52	sp|P0CG48|UBC_HUMAN Polyubiquitin-C OS=Homo sapiens OX=9606 GN=UBC PE=1 SV=3;sp|P0CG47|UBB_HUMAN Polyubiquitin-B OS=Homo sapiens OX=9606 GN=UBB PE=1 SV=1;sp|P62979|RS27A_HUMAN Ubiquitin-40S ribosomal protein S27a OS=Homo sapiens OX=9606 GN=RPS27A PE=1 SV=2
14.8556	19.6356	18.8712	19.2077	-0.764337	3.15157	0.336418	1.15061		P78312	FAM193A	sp|P78312|F193A_HUMAN Protein FAM193A OS=Homo sapiens OX=9606 GN=FAM193A PE=1 SV=2
9.70615	15.1431	13.976	14.3135	-1.16718	2.82199	0.337532	2.01854		Q8IYA6	CKAP2L	sp|Q8IYA6|CKP2L_HUMAN Cytoskeleton-associated protein 2-like OS=Homo sapiens OX=9606 GN=CKAP2L PE=1 SV=4
10.1176	11.8845	12.0588	12.4004	0.174312	0.340849	0.341581	0.299545		P62917	RPL8	sp|P62917|RL8_HUMAN 60S ribosomal protein L8 OS=Homo sapiens OX=9606 GN=RPL8 PE=1 SV=2
16.4247	22.1035	21.731	22.079	-0.372478	2.1107	0.348013	1.55232		Q5VT06	CEP350	sp|Q5VT06|CE350_HUMAN Centrosome-associated protein 350 OS=Homo sapiens OX=9606 GN=CEP350 PE=1 SV=1
14.7423	20.594	20.3301	20.6806	-0.26385	2.38131	0.350456	2.23246		Q12834	CDC20	sp|Q12834|CDC20_HUMAN Cell division cycle protein 20 homolog OS=Homo sapiens OX=9606 GN=CDC20 PE=1 SV=2
9.40237	11.0552	10.6188	10.9721	-0.436327	0.745389	0.353303	0.20114		P09211	GSTP1	sp|P09211|GSTP1_HUMAN Glutathione S-transferase P OS=Homo sapiens OX=9606 GN=GSTP1 PE=1 SV=2
12.0172	13.7842	13.5795	13.9353	-0.204669	0.511173	0.355749	0.731723		P46779	RPL28	sp|P46779|RL28_HUMAN 60S ribosomal protein L28 OS=Homo sapiens OX=9606 GN=RPL28 PE=1 SV=3
9.3542	15.063	14.6278	14.9889	-0.435173	1.29205	0.361095	1.74713		Q9UPN4	CEP131	sp|Q9UPN4|CP131_HUMAN Centrosomal protein of 131 kDa OS=Homo sapiens OX=9606 GN=CEP131 PE=1 SV=3
9.06182	14.051	13.2685	13.6316	-0.782446	2.52623	0.363062	0.757357		Q8N157	AHI1	sp|Q8N157|AHI1_HUMAN Jouberin OS=Homo sapiens OX=9606 GN=AHI1 PE=1 SV=1
18.3809	23.2627	22.8398	23.2063	-0.422894	2.60497	0.366503	2.04883		Q04637	EIF4G1	sp|Q04637|IF4G1_HUMAN Eukaryotic translation initiation factor 4 gamma 1 OS=Homo sapiens OX=9606 GN=EIF4G1 PE=1 SV=4
10.2328	14.8341	14.7668	15.1344	-0.0673408	0.237372	0.367553	1.36178		Q9Y285	FARSA	sp|Q9Y285|SYFA_HUMAN Phenylalanine--tRNA ligase alpha subunit OS=Homo sapiens OX=9606 GN=FARSA PE=1 SV=3
17.2261	18.6973	18.9957	19.3639	0.298433	0.709963	0.368183	0.927254		Q14980	NUMA1	sp|Q14980|NUMA1_HUMAN Nuclear mitotic apparatus protein 1 OS=Homo sapiens OX=9606 GN=NUMA1 PE=1 SV=2
8.65595	14.1023	13.84	14.2096	-0.262287	0.75096	0.369569	0.613625		Q9Y6B7	AP4B1	sp|Q9Y6B7|AP4B1_HUMAN AP-4 complex subunit beta-1 OS=Homo sapiens OX=9606 GN=AP4B1 PE=1 SV=2
9.91568	13.2724	12.8797	13.2498	-0.392682	0.865882	0.37013	1.70545		P52292	KPNA2	sp|P52292|IMA1_HUMAN Importin subunit alpha-1 OS=Homo sapiens OX=9606 GN=KPNA2 PE=1 SV=1
12.171	14.2448	14.0774	14.4529	-0.167466	1.13811	0.375513	1.25284		Q5UIP0	RIF1	sp|Q5UIP0|RIF1_HUMAN Telomere-associated protein RIF1 OS=Homo sapiens OX=9606 GN=RIF1 PE=1 SV=2
14.2555	14.8556	15.4165	15.7939	0.560945	1.11088	0.377436	0.827388		P00558;P07205	PGK1;PGK2	sp|P00558|PGK1_HUMAN Phosphoglycerate kinase 1 OS=Homo sapiens OX=9606 GN=PGK1 PE=1 SV=3;sp|P07205|PGK2_HUMAN Phosphoglycerate kinase 2 OS=Homo sapiens OX=9606 GN=PGK2 PE=1 SV=3
14.4221	19.1825	18.0993	18.4802	-1.08326	3.25047	0.380893	1.91165		Q9UHI6	DDX20	sp|Q9UHI6|DDX20_HUMAN Probable ATP-dependent RNA helicase DDX20 OS=Homo sapiens OX=9606 GN=DDX20 PE=1 SV=2
14.4628	15.7408	15.5252	15.918	-0.21561	0.517335	0.392856	1.54349		P84098	RPL19	sp|P84098|RL19_HUMAN 60S ribosomal protein L19 OS=Homo sapiens OX=9606 GN=RPL19 PE=1 SV=1
12.5914	14.2196	13.8365	14.2295	-0.383148	0.909778	0.39307	1.81714		P55081	MFAP1	sp|P55081|MFAP1_HUMAN Microfibrillar-associated protein 1 OS=Homo sapiens OX=9606 GN=MFAP1 PE=1 SV=2
8.69453	10.2434	10.7469	11.1412	0.503502	0.335114	0.394386	0.183492		Q2TBE0	CWF19L2	sp|Q2TBE0|C19L2_HUMAN CWF19-like protein 2 OS=Homo sapiens OX=9606 GN=CWF19L2 PE=1 SV=4
14.61	17.3049	16.9815	17.3789	-0.323323	1.14975	0.397413	1.21489		Q5VUA4	ZNF318	sp|Q5VUA4|ZN318_HUMAN Zinc finger protein 318 OS=Homo sapiens OX=9606 GN=ZNF318 PE=1 SV=2
13.4166	14.3909	14.6189	15.017	0.228037	1.35902	0.398032	1.91929		P20340;Q9NRW1;Q14964	RAB6A;RAB6B;RAB39A	sp|P20340|RAB6A_HUMAN Ras-related protein Rab-6A OS=Homo sapiens OX=9606 GN=RAB6A PE=1 SV=3;sp|Q9NRW1|RAB6B_HUMAN Ras-related protein Rab-6B OS=Homo sapiens OX=9606 GN=RAB6B PE=1 SV=1;sp|Q14964|RB39A_HUMAN Ras-related protein Rab-39A OS=Homo sapiens OX=960
14.7411	17.3305	16.7852	17.1849	-0.545385	2.32585	0.39976	2.05582		Q9UJV3	MID2	sp|Q9UJV3|TRIM1_HUMAN Probable E3 ubiquitin-protein ligase MID2 OS=Homo sapiens OX=9606 GN=MID2 PE=1 SV=3
13.6905	14.9944	14.7958	15.1993	-0.198658	1.04597	0.403548	1.39005		O60885;Q15059	BRD4;BRD3	sp|O60885|BRD4_HUMAN Bromodomain-containing protein 4 OS=Homo sapiens OX=9606 GN=BRD4 PE=1 SV=2;sp|Q15059|BRD3_HUMAN Bromodomain-containing protein 3 OS=Homo sapiens OX=9606 GN=BRD3 PE=1 SV=1
9.68927	17.2716	16.8026	17.2095	-0.469061	1.41158	0.40696	1.00865		Q9Y5A9	YTHDF2	sp|Q9Y5A9|YTHD2_HUMAN YTH domain-containing family protein 2 OS=Homo sapiens OX=9606 GN=YTHDF2 PE=1 SV=2
13.2332	20.7873	20.1338	20.5435	-0.653544	3.75809	0.409722	2.0654		Q6Y7W6	GIGYF2	sp|Q6Y7W6|GGYF2_HUMAN GRB10-interacting GYF protein 2 OS=Homo sapiens OX=9606 GN=GIGYF2 PE=1 SV=1
9.82588	13.2025	12.8684	13.2798	-0.334182	0.276586	0.411479	0.265574		Q9NZB2	FAM120A	sp|Q9NZB2|F120A_HUMAN Constitutive coactivator of PPAR-gamma-like protein 1 OS=Homo sapiens OX=9606 GN=FAM120A PE=1 SV=2
8.83626	10.6376	10.0808	10.4925	-0.55683	0.38637	0.411708	0.221568		Q92609	TBC1D5	sp|Q92609|TBCD5_HUMAN TBC1 domain family member 5 OS=Homo sapiens OX=9606 GN=TBC1D5 PE=1 SV=1
15.1087	15.9032	16.1675	16.5823	0.264386	0.642672	0.414729	1.07022		P18085	ARF4	sp|P18085|ARF4_HUMAN ADP-ribosylation factor 4 OS=Homo sapiens OX=9606 GN=ARF4 PE=1 SV=3
11.5479	16.3241	15.6012	16.0178	-0.722933	1.89418	0.416642	1.02883		Q99996	AKAP9	sp|Q99996|AKAP9_HUMAN A-kinase anchor protein 9 OS=Homo sapiens OX=9606 GN=AKAP9 PE=1 SV=4
13.9367	15.7116	15.6082	16.0251	-0.103324	0.28467	0.41684	1.57618		P55060	CSE1L	sp|P55060|XPO2_HUMAN Exportin-2 OS=Homo sapiens OX=9606 GN=CSE1L PE=1 SV=3
13.2742	18.2256	17.4238	17.8425	-0.801809	3.16382	0.418729	2.4066		Q96GA3	LTV1	sp|Q96GA3|LTV1_HUMAN Protein LTV1 homolog OS=Homo sapiens OX=9606 GN=LTV1 PE=1 SV=1
14.3109	15.9047	15.8573	16.289	-0.0473835	0.175369	0.431626	1.14114		P10809	HSPD1	sp|P10809|CH60_HUMAN 60 kDa heat shock protein, mitochondrial OS=Homo sapiens OX=9606 GN=HSPD1 PE=1 SV=2
16.5944	17.7338	17.4123	17.8457	-0.321476	0.875708	0.433359	1.01816		P36578	RPL4	sp|P36578|RL4_HUMAN 60S ribosomal protein L4 OS=Homo sapiens OX=9606 GN=RPL4 PE=1 SV=5
12.0879	15.6006	15.0159	15.4515	-0.584723	2.016	0.435628	1.0479		Q13895	BYSL	sp|Q13895|BYST_HUMAN Bystin OS=Homo sapiens OX=9606 GN=BYSL PE=1 SV=3
13.8345	15.6057	15.5409	15.9774	-0.064758	0.219158	0.436436	1.18716		P40429;Q6NVV1	RPL13A;RPL13AP3	sp|P40429|RL13A_HUMAN 60S ribosomal protein L13a OS=Homo sapiens OX=9606 GN=RPL13A PE=1 SV=2;sp|Q6NVV1|R13P3_HUMAN Putative 60S ribosomal protein L13a protein RPL13AP3 OS=Homo sapiens OX=9606 GN=RPL13AP3 PE=5 SV=1
14.1908	17.6323	17.232	17.6716	-0.400298	1.65352	0.439576	2.66391		Q12906	ILF3	sp|Q12906|ILF3_HUMAN Interleukin enhancer-binding factor 3 OS=Homo sapiens OX=9606 GN=ILF3 PE=1 SV=3
12.8314	14.9476	14.5356	14.9779	-0.412072	0.519676	0.442362	0.838416		Q9UQ35	SRRM2	sp|Q9UQ35|SRRM2_HUMAN Serine/arginine repetitive matrix protein 2 OS=Homo sapiens OX=9606 GN=SRRM2 PE=1 SV=2
15.4795	17.3358	17.2899	17.7474	-0.045896	0.0715586	0.457548	1.06181		P11021	HSPA5	sp|P11021|BIP_HUMAN Endoplasmic reticulum chaperone BiP OS=Homo sapiens OX=9606 GN=HSPA5 PE=1 SV=2
14.8977	17.5687	17.1619	17.622	-0.40678	1.30101	0.46013	1.54998		Q13428	TCOF1	sp|Q13428|TCOF_HUMAN Treacle protein OS=Homo sapiens OX=9606 GN=TCOF1 PE=1 SV=3
14.1498	20.2203	19.4552	19.9156	-0.765049	3.41501	0.460327	2.15532		Q7Z417	NUFIP2	sp|Q7Z417|NUFP2_HUMAN Nuclear fragile X mental retardation-interacting protein 2 OS=Homo sapiens OX=9606 GN=NUFIP2 PE=1 SV=1
10.7111	12.4043	12.0272	12.4905	-0.377087	0.316168	0.463272	0.452318		Q03164	KMT2A	sp|Q03164|KMT2A_HUMAN Histone-lysine N-methyltransferase 2A OS=Homo sapiens OX=9606 GN=KMT2A PE=1 SV=5
14.7446	15.6168	15.4052	15.8735	-0.211624	1.58217	0.468373	1.21474		Q15287	RNPS1	sp|Q15287|RNPS1_HUMAN RNA-binding protein with serine-rich domain 1 OS=Homo sapiens OX=9606 GN=RNPS1 PE=1 SV=1
9.09319	15.9936	15.4142	15.8994	-0.579425	4.40707	0.485171	1.37636		Q86XZ4	SPATS2	sp|Q86XZ4|SPAS2_HUMAN Spermatogenesis-associated serine-rich protein 2 OS=Homo sapiens OX=9606 GN=SPATS2 PE=1 SV=1
14.4621	15.9188	15.8064	16.3019	-0.112338	0.168679	0.495451	0.616482		Q07020	RPL18	sp|Q07020|RL18_HUMAN 60S ribosomal protein L18 OS=Homo sapiens OX=9606 GN=RPL18 PE=1 SV=2
11.049	17.9956	17.3214	17.8195	-0.674236	2.1073	0.498139	2.69854		Q9BRP8	WIBG	sp|Q9BRP8|PYM1_HUMAN Partner of Y14 and mago OS=Homo sapiens OX=9606 GN=PYM1 PE=1 SV=1
14.3347	20.694	19.9453	20.4482	-0.748695	3.81204	0.502878	2.2537		Q14157	UBAP2L	sp|Q14157|UBP2L_HUMAN Ubiquitin-associated protein 2-like OS=Homo sapiens OX=9606 GN=UBAP2L PE=1 SV=2
18.4645	21.3341	20.9666	21.4773	-0.367432	2.29767	0.51067	2.88308		Q9BRR8	GPATCH1	sp|Q9BRR8|GPTC1_HUMAN G patch domain-containing protein 1 OS=Homo sapiens OX=9606 GN=GPATCH1 PE=1 SV=1
13.0055	18.1078	17.6474	18.1781	-0.460385	1.53979	0.530639	2.085		P46736	BRCC3	sp|P46736|BRCC3_HUMAN Lys-63-specific deubiquitinase BRCC36 OS=Homo sapiens OX=9606 GN=BRCC3 PE=1 SV=2
8.96566	10.8082	10.7529	11.287	-0.0552644	0.0406401	0.534086	1.04549		P11387	TOP1	sp|P11387|TOP1_HUMAN DNA topoisomerase 1 OS=Homo sapiens OX=9606 GN=TOP1 PE=1 SV=2
12.403	16.048	15.1439	15.6803	-0.90405	4.02802	0.536347	2.78708		Q70CQ2	USP34	sp|Q70CQ2|UBP34_HUMAN Ubiquitin carboxyl-terminal hydrolase 34 OS=Homo sapiens OX=9606 GN=USP34 PE=1 SV=2
15.2903	19.5242	19.2529	19.796	-0.271308	1.48734	0.543138	1.82866		Q96PK6	RBM14	sp|Q96PK6|RBM14_HUMAN RNA-binding protein 14 OS=Homo sapiens OX=9606 GN=RBM14 PE=1 SV=2
15.6234	16.3677	16.3292	16.8754	-0.0385185	0.0995803	0.546224	2.36769		Q9NQ29	LUC7L	sp|Q9NQ29|LUC7L_HUMAN Putative RNA-binding protein Luc7-like 1 OS=Homo sapiens OX=9606 GN=LUC7L PE=1 SV=1
16.8456	17.5854	17.9313	18.4837	0.345974	0.558367	0.552326	0.914219		P06733	ENO1	sp|P06733|ENOA_HUMAN Alpha-enolase OS=Homo sapiens OX=9606 GN=ENO1 PE=1 SV=2
10.972	18.8583	18.2392	18.7934	-0.619155	3.20502	0.554214	2.74516		Q13283	G3BP1	sp|Q13283|G3BP1_HUMAN Ras GTPase-activating protein-binding protein 1 OS=Homo sapiens OX=9606 GN=G3BP1 PE=1 SV=1
7.65005	15.0703	14.6026	15.1683	-0.4677	1.5671	0.565689	1.0786		Q9NUQ6	SPATS2L	sp|Q9NUQ6|SPS2L_HUMAN SPATS2-like protein OS=Homo sapiens OX=9606 GN=SPATS2L PE=1 SV=2
18.0298	21.4944	20.9091	21.4785	-0.585321	1.69739	0.569409	1.79397		P46013	MKI67	sp|P46013|KI67_HUMAN Proliferation marker protein Ki-67 OS=Homo sapiens OX=9606 GN=MKI67 PE=1 SV=2
9.54499	11.6388	11.8945	12.4647	0.255685	0.281914	0.570202	0.77724		P62753	RPS6	sp|P62753|RS6_HUMAN 40S ribosomal protein S6 OS=Homo sapiens OX=9606 GN=RPS6 PE=1 SV=1
12.5637	15.3496	15.2655	15.8377	-0.0841519	0.199249	0.572262	2.04682		Q9ULM3	YEATS2	sp|Q9ULM3|YETS2_HUMAN YEATS domain-containing protein 2 OS=Homo sapiens OX=9606 GN=YEATS2 PE=1 SV=2
16.2776	17.5541	17.2313	17.8241	-0.322782	1.1901	0.592758	2.43653		Q8N5F7;Q5M9Q1	NKAP;NKAPL	sp|Q8N5F7|NKAP_HUMAN NF-kappa-B-activating protein OS=Homo sapiens OX=9606 GN=NKAP PE=1 SV=1;sp|Q5M9Q1|NKAPL_HUMAN NKAP-like protein OS=Homo sapiens OX=9606 GN=NKAPL PE=2 SV=3
12.8458	18.3907	17.6352	18.2288	-0.755484	3.66133	0.593621	2.5431		Q7Z739	YTHDF3	sp|Q7Z739|YTHD3_HUMAN YTH domain-containing family protein 3 OS=Homo sapiens OX=9606 GN=YTHDF3 PE=1 SV=1
11.3375	13.8628	13.9023	14.4959	0.0394447	0.035034	0.593666	0.581831		P08708	RPS17	sp|P08708|RS17_HUMAN 40S ribosomal protein S17 OS=Homo sapiens OX=9606 GN=RPS17 PE=1 SV=2
12.9893	14.4065	14.0269	14.6479	-0.379584	0.780953	0.620989	1.12473		P62750	RPL23A	sp|P62750|RL23A_HUMAN 60S ribosomal protein L23a OS=Homo sapiens OX=9606 GN=RPL23A PE=1 SV=1
15.1429	16.0262	15.5782	16.2048	-0.448012	0.684165	0.626687	0.761562		P84103	SRSF3	sp|P84103|SRSF3_HUMAN Serine/arginine-rich splicing factor 3 OS=Homo sapiens OX=9606 GN=SRSF3 PE=1 SV=1
14.522	15.4481	15.2025	15.8379	-0.245611	0.501618	0.635445	1.14033		Q9NWB6	ARGLU1	sp|Q9NWB6|ARGL1_HUMAN Arginine and glutamate-rich protein 1 OS=Homo sapiens OX=9606 GN=ARGLU1 PE=1 SV=1
13.2558	14.5343	14.441	15.1007	-0.0933753	0.159861	0.659741	0.987889		P33778;Q99880;Q93079;Q99877;Q16778;P62807;P58876;O60814;Q5QNW6;P23527;Q99879;Q8N257;P57053;P06899;Q96A08	HIST1H2BB;HIST1H2BL;HIST1H2BH;HIST1H2BN;HIST2H2BE;HIST1H2BC;HIST1H2BD;HIST1H2BK;HIST2H2BF;HIST1H2BO;HIST1H2BM;HIST3H2BB;H2BFS;HIST1H2BJ;HIST1H2BA	sp|P33778|H2B1B_HUMAN Histone H2B type 1-B OS=Homo sapiens OX=9606 GN=HIST1H2BB PE=1 SV=2;sp|Q99880|H2B1L_HUMAN Histone H2B type 1-L OS=Homo sapiens OX=9606 GN=HIST1H2BL PE=1 SV=3;sp|Q93079|H2B1H_HUMAN Histone H2B type 1-H OS=Homo sapiens OX=9606 GN=HIST1H
8.34708	10.1445	10.4416	11.1023	0.297118	0.337711	0.660734	0.903981		P01876	IGHA1	sp|P01876|IGHA1_HUMAN Immunoglobulin heavy constant alpha 1 OS=Homo sapiens OX=9606 GN=IGHA1 PE=1 SV=2
16.0891	21.1786	21.0736	21.742	-0.104959	0.438037	0.668403	1.23141		A0MZ66	KIAA1598	sp|A0MZ66|SHOT1_HUMAN Shootin-1 OS=Homo sapiens OX=9606 GN=SHTN1 PE=1 SV=4
13.6198	15.8478	15.5474	16.2172	-0.300458	0.572078	0.669789	1.27037		P62424	RPL7A	sp|P62424|RL7A_HUMAN 60S ribosomal protein L7a OS=Homo sapiens OX=9606 GN=RPL7A PE=1 SV=2
10.7463	16.2754	15.6976	16.3711	-0.577728	2.28311	0.673477	1.95995		Q8IXJ6	SIRT2	sp|Q8IXJ6|SIR2_HUMAN NAD-dependent protein deacetylase sirtuin-2 OS=Homo sapiens OX=9606 GN=SIRT2 PE=1 SV=2
17.8524	19.6411	19.1043	19.7899	-0.536781	4.38055	0.685608	3.24637		Q14694	USP10	sp|Q14694|UBP10_HUMAN Ubiquitin carboxyl-terminal hydrolase 10 OS=Homo sapiens OX=9606 GN=USP10 PE=1 SV=2
11.5576	16.0452	15.4899	16.196	-0.555328	2.05985	0.706192	1.35403		P26599;O95758	PTBP1;PTBP3	sp|P26599|PTBP1_HUMAN Polypyrimidine tract-binding protein 1 OS=Homo sapiens OX=9606 GN=PTBP1 PE=1 SV=1;sp|O95758|PTBP3_HUMAN Polypyrimidine tract-binding protein 3 OS=Homo sapiens OX=9606 GN=PTBP3 PE=1 SV=2
14.0668	19.0606	18.5243	19.246	-0.53628	2.28981	0.721691	1.07338		Q7Z2W4	ZC3HAV1	sp|Q7Z2W4|ZCCHV_HUMAN Zinc finger CCCH-type antiviral protein 1 OS=Homo sapiens OX=9606 GN=ZC3HAV1 PE=1 SV=3
15.8541	20.7821	19.8146	20.5448	-0.967563	2.61106	0.730237	1.42135		Q15154	PCM1	sp|Q15154|PCM1_HUMAN Pericentriolar material 1 protein OS=Homo sapiens OX=9606 GN=PCM1 PE=1 SV=5
9.15911	12.1364	11.9042	12.6711	-0.232146	0.172631	0.766885	0.461803		Q96I25	RBM17	sp|Q96I25|SPF45_HUMAN Splicing factor 45 OS=Homo sapiens OX=9606 GN=RBM17 PE=1 SV=1
10.0398	11.2976	12.1629	12.9349	0.865249	1.2922	0.772036	0.418324		Q96P63	SERPINB12	sp|Q96P63|SPB12_HUMAN Serpin B12 OS=Homo sapiens OX=9606 GN=SERPINB12 PE=1 SV=1
13.0883	14.2243	13.5772	14.3562	-0.647123	1.0856	0.778944	2.36727		P47914	RPL29	sp|P47914|RL29_HUMAN 60S ribosomal protein L29 OS=Homo sapiens OX=9606 GN=RPL29 PE=1 SV=2
10.1039	16.1147	15.3778	16.1679	-0.736917	2.09659	0.790127	2.90022		P60866	RPS20	sp|P60866|RS20_HUMAN 40S ribosomal protein S20 OS=Homo sapiens OX=9606 GN=RPS20 PE=1 SV=1
11.9073	13.0828	12.9096	13.7434	-0.173235	0.216451	0.833814	1.65615		P26373	RPL13	sp|P26373|RL13_HUMAN 60S ribosomal protein L13 OS=Homo sapiens OX=9606 GN=RPL13 PE=1 SV=4
16.1392	17.289	16.6696	17.5704	-0.61935	1.52226	0.900808	1.87		Q96SI9	STRBP	sp|Q96SI9|STRBP_HUMAN Spermatid perinuclear RNA-binding protein OS=Homo sapiens OX=9606 GN=STRBP PE=1 SV=1
10.2871	16.3821	15.9947	16.9096	-0.387388	1.10481	0.914876	3.65938		Q96T17	MAP7D2	sp|Q96T17|MA7D2_HUMAN MAP7 domain-containing protein 2 OS=Homo sapiens OX=9606 GN=MAP7D2 PE=1 SV=2
14.167	15.0683	14.4283	15.3752	-0.640024	0.638397	0.94687	1.67023		P29508;P48594	SERPINB3;SERPINB4	sp|P29508|SPB3_HUMAN Serpin B3 OS=Homo sapiens OX=9606 GN=SERPINB3 PE=1 SV=2;sp|P48594|SPB4_HUMAN Serpin B4 OS=Homo sapiens OX=9606 GN=SERPINB4 PE=1 SV=2
11.6265	15.0855	14.5033	15.4697	-0.582128	0.465644	0.966342	0.799604		P06702	S100A9	sp|P06702|S10A9_HUMAN Protein S100-A9 OS=Homo sapiens OX=9606 GN=S100A9 PE=1 SV=1
16.5266	17.6586	17.0527	18.0632	-0.605907	1.38128	1.01049	2.39708		Q8IWX8	CHERP	sp|Q8IWX8|CHERP_HUMAN Calcium homeostasis endoplasmic reticulum protein OS=Homo sapiens OX=9606 GN=CHERP PE=1 SV=3
13.1417	16.887	16.1618	17.1729	-0.725177	1.80969	1.01111	3.22482		Q5VSY0	GKAP1	sp|Q5VSY0|GKAP1_HUMAN G kinase-anchoring protein 1 OS=Homo sapiens OX=9606 GN=GKAP1 PE=1 SV=2
11.8263	16.9053	15.8228	16.8569	-1.08251	4.09177	1.0341	3.5436		Q14444	CAPRIN1	sp|Q14444|CAPR1_HUMAN Caprin-1 OS=Homo sapiens OX=9606 GN=CAPRIN1 PE=1 SV=2
8.31866	9.04821	9.1286	10.2689	0.0803876	0.114671	1.14034	0.842588		P15104	GLUL	sp|P15104|GLNA_HUMAN Glutamine synthetase OS=Homo sapiens OX=9606 GN=GLUL PE=1 SV=4
16.7441	19.3292	18.406	19.5494	-0.923219	2.55137	1.14346	2.10887		P07437;Q9BVA1;Q13885	TUBB;TUBB2B;TUBB2A	sp|P07437|TBB5_HUMAN Tubulin beta chain OS=Homo sapiens OX=9606 GN=TUBB PE=1 SV=2;sp|Q9BVA1|TBB2B_HUMAN Tubulin beta-2B chain OS=Homo sapiens OX=9606 GN=TUBB2B PE=1 SV=1;sp|Q13885|TBB2A_HUMAN Tubulin beta-2A chain OS=Homo sapiens OX=9606 GN=TUBB2A PE=1 SV=
18.2792	20.8107	20.1121	21.3033	-0.69864	2.42898	1.19125	3.23981		P68371;P04350	TUBB4B;TUBB4A	sp|P68371|TBB4B_HUMAN Tubulin beta-4B chain OS=Homo sapiens OX=9606 GN=TUBB4B PE=1 SV=1;sp|P04350|TBB4A_HUMAN Tubulin beta-4A chain OS=Homo sapiens OX=9606 GN=TUBB4A PE=1 SV=2
9.57688	14.1609	13.16	14.3982	-1.00086	2.64312	1.23816	1.84416		P08865	RPSA	sp|P08865|RSSA_HUMAN 40S ribosomal protein SA OS=Homo sapiens OX=9606 GN=RPSA PE=1 SV=4
14.6413	21.5142	20.13	21.4018	-1.38419	4.09034	1.27174	2.76802		Q8NC51	SERBP1	sp|Q8NC51|PAIRB_HUMAN Plasminogen activator inhibitor 1 RNA-binding protein OS=Homo sapiens OX=9606 GN=SERBP1 PE=1 SV=2
16.569	17.8475	16.7983	18.1187	-1.04916	1.80505	1.32039	1.3868		O15042	U2SURP	sp|O15042|SR140_HUMAN U2 snRNP-associated SURP motif-containing protein OS=Homo sapiens OX=9606 GN=U2SURP PE=1 SV=2
9.15128	10.605	9.93956	11.3435	-0.665395	1.13935	1.40396	1.35969		Q13153	PAK1	sp|Q13153|PAK1_HUMAN Serine/threonine-protein kinase PAK 1 OS=Homo sapiens OX=9606 GN=PAK1 PE=1 SV=2
9.86098	11.9428	11.7373	13.8384	-0.20549	0.137686	2.10112	0.664374		P23490	LOR	sp|P23490|LORI_HUMAN Loricrin OS=Homo sapiens OX=9606 GN=LOR PE=1 SV=2
12.395	16.4277	15.4622	18.6274	-0.965587	3.43459	3.16521	3.73008		Q6P5Z2	PKN3	sp|Q6P5Z2|PKN3_HUMAN Serine/threonine-protein kinase N3 OS=Homo sapiens OX=9606 GN=PKN3 PE=1 SV=1
