# Supplementary material for: Mechanism of ribosome-associated mRNA degradation during tubulin autoregulation
Source: Mol Cell. 2023 Jul 6;83(13):2290–2302.e13. doi: 10.1016/j.molcel.2023.05.020 (PMC10403363; doi:10.1016/j.molcel.2023.05.020)
Supplement: Table S4. Source data and statistical analysis for quantitative assays, related to Figures 1, 2, 3, 4, 5, and 6 [file mmc4.xlsx]

## Sheet: Legend
Table S4. Source data and statistical analysis for quantitative assays. Related to Figures 1–6.
Data for RT-qPCR experiments (with additonal data for tubulin isoforms not shown in some figures), and data for quantitative live-cell microscopy assays are provided in individual tabs organized by figure panel. For data within any figure panel, p-values for pairwise comparisons using a Student's t-test or a one-sample t-test are indicated. A compilation of all of the autoregulation assays from t…

## Sheet: Autoregulation assays
Cells	Drug treatment	Figure	TUBA1B	TUBB	TUBA1B mean	TUBB mean	TUBA1B SD	TUBB SD	TUBA1B ttest vs WT	TUBB ttest vs WT
WT	Colchicine	1B & S1B	0.642385	0.530333	0.658359	0.488242	0.0881145	0.0972162
			0.5004	0.424908
		S1E	0.592635	0.387513
			0.798397	0.705791
			0.693867	0.45391
		S3B	0.71313	0.452741
			0.620078	0.447023
		S3F	0.737471	0.559592
			0.626864	0.432365
TTC5-KO	Colchicine	1B & S1B	0.926033	0.706941	0.984766	0.898969	0.0472877	0.147737	4.33177e-07	9.94859e-06	Red text is when p<0.01; green text is p>0.01
			1.0748	1.09843
		S1E	0.98933	0.80565
			0.976522	0.794706
			0.958227	0.921386
		S3B	0.96113	0.88246
			1.00732	1.08321
TTC5-KO + GFP-TTC5	Colchicine	1B & S1B	0.499386	0.37464	0.506648	0.335631			0.0444489	0.0663653
			0.51391	0.296621
TTC5-KO + GFP-K97A	Colchicine	1B & S1B	0.973206	0.968167	1.07162	0.980418	0.108265	0.107168	5.35278e-05	2.22142e-05
			1.05406	0.879901
			1.18759	1.09318
TTC5-KO + TID-TTC5-WT	Colchicine	S1E	0.523976	0.396055	0.677325	0.527258	0.189745	0.11938	0.810914	0.578925
			0.618478	0.556243
			0.889522	0.629477
TTC5-KO + TID-TTC5-K97A	Colchicine	S1E	1.02867	0.915247	0.97819	0.83991	0.0563055	0.0669023	0.00017332	0.000188636
			0.917468	0.787436
			0.988427	0.817048
siRNA control	Colchicine	S3A	0.564843	0.587512	0.550422	0.614923			0.132005	0.113914
			0.536002	0.642335
TTC5 siRNA		S3A	0.996028	0.999328	0.938942	0.981075			0.00263618	7.48909e-05
			0.881857	0.962821
SCAPER #1 siRNA		S3A	1.06357	1.05352	1.05139	1.03601			0.000193413	3.27797e-05
			1.0392	1.01851
SCAPER #2 siRNA		S3A	1.03798	0.984933	1.02987	0.990656			0.000288968	6.26274e-05
			1.02175	0.99638
WT	CA4	2D & S4D	0.593477	0.549154	0.36076	0.350322	0.107624	0.085823
			0.520549	0.475137
			0.458793	0.409979
			0.405638	0.348186
		3E	0.388746	0.37332
			0.428862	0.38619
			0.359809	0.354253
		3F	0.321697	0.255121
			0.263424	0.21639
		5D	0.348285	0.354177
			0.296954	0.351337
			0.312864	0.331581
		5E	0.268349	0.297011
			0.242486	0.303901
			0.201464	0.2491
SCAPER-KO, clone cl.1	CA4	2D & S4D	0.986321	1.01284	0.999392	0.950233	0.0757604	0.0926139	3.96677e-16	4.50852e-16	Red text is when p<0.01; green text is p>0.01
			1.0002	1.00969
			0.913348	0.93013
		3E	0.879479	0.857199
			0.894403	0.721031
			1.04727	1.02742
		3F	1.12873	1.02837
			1.07652	1.00939
		5D	0.996242	0.968298
			0.968416	0.859943
			0.968375	0.905035
		S3B	1.06952	1.02198
			1.06328	1.00169
SCAPER-KO, clone cl.5	CA4	S3B	1.00535	1.06296	0.986734	1.01757			8.87143e-07	2.67609e-08
			0.968115	0.972189
SCAPER-KO, clone cl.3	CA4	S3B	0.967775	0.91461	0.931108	0.949354			2.93873e-06	9.9428e-08
			0.894441	0.984099
SCAPER-KO, clone cl.6	CA4	S3B	0.973688	0.908352	0.941804	0.904474			2.30077e-06	2.33729e-07
			0.909921	0.900595
SCAPER-KO + WT	CA4	2D & S4D	0.487433	0.40033	0.456339	0.390445	0.0550678	0.0533356	0.029473	0.244517
			0.495435	0.467247
			0.499947	0.438321
		3F	0.466386	0.350728
			0.513351	0.358825
		5D	0.437449	0.396507
			0.373767	0.298311
			0.376941	0.413289							ttests vs. WT rescue
SCAPER-KO + RSL-AAA	CA4	2D & S4D	0.42945	0.402695	0.52093	0.460189	0.0941759	0.0691869	0.0295973	0.055006	0.180997	0.105421
			0.515752	0.440898
			0.617589	0.536974
SCAPER-KO + ∆2–350	CA4	2D & S4D	0.667403	0.543747	0.76022	0.622153	0.0852949	0.0697128	1.81771e-05	0.000103232	5.54967e-05	0.00021148
			0.778097	0.645568
			0.835159	0.677144
SCAPER-KO + ∆E620	CA4	2D & S4D	1.03398	1.11426	1.0042	0.997894	0.0290482	0.100826	2.55021e-08	3.1297e-09	6.30182e-08	2.95798e-07
			1.00267	0.942878
			0.975945	0.936544
SCAPER-KO + E620A	CA4	2D & S4D	0.427725	0.396955	0.49141	0.46995	0.0562183	0.0642085	0.0612451	0.0375877	0.373531	0.0651668
			0.534143	0.495199
			0.512363	0.517697
SCAPER-KO + ∆675–677	CA4	2D & S4D	0.876569	0.883786	0.947905	0.864529	0.0619059	0.0228459	1.14602e-07	2.47e-08	4.39061e-07	1.50307e-07
			0.979618	0.839286
			0.987529	0.870515
SCAPER-KO + 675–677-AAA	CA4	2D & S4D	0.805061	0.713061	0.839137	0.737549	0.030147	0.0590175	1.33041e-06	1.55033e-06	1.41006e-06	6.07051e-06
			0.862336	0.694717
			0.850014	0.804869
SCAPER-KO + S1219N	CA4	2D & S4D	0.527889	0.458728	0.584414	0.52097	0.0495921	0.0583236	0.00322107	0.00496554	0.00661989	0.0063275
			0.604733	0.574364
			0.620619	0.529818
SCAPER-KO + E1338K	CA4	2D & S4D	0.860231	0.793379	0.805032	0.796895	0.0799634	0.0126737	4.9411e-06	1.62115e-07	1.52799e-05	4.86773e-07
			0.713332	0.810956
			0.841534	0.786352
SCAPER-KO + EMS-AAA	CA4	2D & S4D	0.997961	0.944896	1.00859	0.943293	0.0294426	0.0299524	2.32428e-08	3.44815e-09	5.93012e-08	4.59653e-08
			1.04187	0.912571
			0.985931	0.972412
SCAPER-KO + R907E, K910E	CA4	2D & S4D	1.03197	0.897379	1.06798	0.984819	0.0518481	0.0832693	7.88675e-09	2.84999e-09	4.6227e-08	1.67617e-07
			1.1274	0.993906
			1.04455	1.06317
SCAPER-KO + R934A, R941A	CA4	2D & S4D	1.12363	0.990963	1.13431	1.01824	0.113792	0.172508	5.00475e-09	1.43505e-08	2.26557e-07	3.98652e-06
			1.02624	0.861003
			1.25307	1.20277
SCAPER-KO + ES*-4E	CA4	2D & S4D	0.956241	0.903917	0.900924	0.839424	0.0541269	0.0567689	3.24691e-07	6.98657e-08	7.86381e-07	6.43781e-07
			0.848071	0.797021
			0.898458	0.817333
SCAPER-KO + ES*-7E	CA4	2D & S4D	0.892754	0.816915	0.934104	0.845709	0.117792	0.219616	3.31693e-07	2.92745e-06	5.16858e-06	0.000225198
			0.842562	0.641911
			1.067	1.0783
SCAPER-KO + FL-SS	CA4	5D	0.933588	0.749193	1.02184	0.99291	0.0766838	0.239936	2.65097e-08	1.83948e-07	2.32639e-07	4.74113e-05
			1.05975	1.22888
			1.07219	1.00066
SCAPER-KO + FIL-SKS	CA4	5D	1.12973	1.01375	1.04661	1.01764	0.0747548	0.00992376	1.54762e-08	5.52496e-10	1.48629e-07	1.08561e-08
			1.02524	1.02891
			0.984875	1.01024
SCAPER-KO + EE-KK	CA4	5D	1.11906	1.03235	1.06761	1.04062	0.0860562	0.142989	1.17114e-08	3.78061e-09	1.73999e-07	9.66195e-07
			0.968265	0.901943
			1.11552	1.18756
SCAPER-KO + ED-KK	CA4	5D	1.06481	1.06392	1.06208	1.14769	0.0288471	0.0739065	7.57495e-09	8.16843e-11	2.60573e-08	1.35681e-08
			1.08947	1.20369
			1.03197	1.17547
siContr	CA4	4D	0.321204	0.337114	0.284251	0.309573			0.347731	0.526698
			0.247299	0.282032
siTTC5	CA4	4D	0.88639	0.795411	0.950451	0.870488			2.40425e-06	9.85365e-07
			1.01451	0.945565
siCNOT1 #1	CA4	4D	1.0147	1.00265	0.976479	0.981727	0.0439807	0.0634424	5.14069e-08	2.11546e-09
			0.986325	1.03206
			0.92841	0.910465
siCNOT1 #2	CA4	4D	1.00589	1.01828	0.980017	1.02636	0.0289806	0.116323	4.33596e-08	2.46753e-09
			0.98546	1.14651
			0.9487	0.914286
siRNA control	CA4	4E	0.230595	0.276658	0.271107	0.301473	0.0368066	0.0223385	0.181655	0.352573
			0.302489	0.319976
			0.280237	0.307786
siRNA control + CNOT8-WT	CA4	4E	0.2759	0.304952	0.267085	0.299399	0.0335039	0.0573439	0.163336	0.345316
			0.2953	0.353765
			0.230055	0.239481
siRNA control + CNOT8-CD	CA4	4E	0.322314	0.330564	0.335215	0.351033	0.014972	0.0414968	0.693976	0.989185
			0.351632	0.323747
			0.331697	0.398787
siRNAs CNOT6/6L/7/8	CA4	4E	1.07087	1.26645	1.07365	1.03233	0.00603943	0.206835	5.5959e-09	3.02773e-08
			1.08058	0.956173
			1.0695	0.874376
siRNAs CNOT6/6L/7/8 + CNOT8-WT	CA4	4E	0.408914	0.4781	0.449699	0.564483	0.0385684	0.0874906	0.185296	0.00118102
			0.485582	0.56231
			0.454602	0.65304
siRNAs CNOT6/6L/7/8 + CNOT8-CD	CA4	4E	0.895186	1.11001	0.97399	0.921857	0.0688127	0.17073	6.82167e-08	1.17031e-07
			1.02221	0.878742
			1.00458	0.776817
siRNA control	CA4	5A		0.272163		0.330294		0.0573375		0.707155
				0.386803
				0.331916
siRNA CNOT3 #1	CA4	5A		0.402847		0.533241		0.217726		0.0193261
				0.412287
				0.78459
siRNA CNOT3 #2	CA4	5A		0.354513		0.344048		0.0860838		0.909445
				0.424421
				0.25321
siRNA CNOT4 #1	CA4	5A		0.388216		0.375213		0.0420463		0.636314
				0.409221
				0.328201
siRNA CNOT4 #2	CA4	5A		0.566491		0.688138		0.107258		1.79715e-05
				0.769105
				0.728818
siRNA CNOT9 #1	CA4	5A		0.358548		0.385467		0.0516782		0.509365
				0.445047
				0.352805
siRNA CNOT9 #2	CA4	5A		0.788322		0.709427		0.0832285		5.6755e-06
				0.622454
				0.717505
siRNA CNOT10 #1	CA4	5A		0.972426		0.939117		0.0497511		4.72105e-09
				0.962998
				0.881928
siRNA CNOT10 #2	CA4	5A		0.860206		0.905025		0.0424928		1.01018e-08
				0.944729
				0.910138
siRNA CNOT11 #1	CA4	5A		1.03985		0.967426		0.0638939		2.96778e-09
				0.943376
				0.919046
siRNA CNOT11 #2	CA4	5A		0.939839		0.908365		0.0595371		1.16413e-08
				0.945559
				0.839696
siRNA PAN2 #1	CA4	5A		0.568434		0.502409				0.0335363
				0.436383
siRNA PAN2 #2	CA4	5A		0.362987		0.3213		0.0753018		0.594917
				0.36654
				0.234373
CNOT11-KO	CA4	5E	1.08219	1.05484	1.07831	0.997925	0.0557909	0.0576491	6.65075e-09	1.33522e-09
			1.02068	0.939564
			1.13206	0.999377
KO + WT	CA4	5E	0.44732	0.403359	0.456273	0.43351	0.0443879	0.0406862	0.157714	0.126354
			0.504455	0.479787
			0.417044	0.417382							ttests vs. WT rescue
KO + L405Q, V454Q	CA4	5E	1.23471	0.942577	1.09826	0.967131	0.118456	0.0230821	1.07089e-08	1.85523e-09	0.000923843	3.87035e-05
			1.03826	0.970431
			1.0218	0.988386
KO + L405S, V454S	CA4	5E	1.10618	0.973073	1.06704	1.01753	0.0340995	0.0524555	7.05205e-09	7.99916e-10	4.61621e-05	0.000108168
			1.04375	1.00414
			1.05119	1.07539
KO + L405S, L451S, V454S	CA4	5E	1.03587	0.998952	1.05979	0.971008	0.0974654	0.0469649	1.61507e-08	2.13034e-09	0.000617243	0.000115618
			0.976515	0.916786
			1.16699	0.997286
KO + R447E, R450E	CA4	5E	1.01575	1.02757	1.08918	1.02312	0.0649654	0.0893413	5.89073e-09	1.38612e-09	0.000153908	0.000482241
			1.11262	0.931636
			1.13918	1.11015
KO + R461E, R485E	CA4	5E	0.961717	0.821367	0.951907	0.896229	0.0103143	0.0669104	7.70792e-08	1.78512e-08	4.6761e-05	0.000513744
			0.952852	0.917112
			0.941153	0.950207

## Sheet: Fig. 1B & S1B
	wild type			TTC5-KO			KO + TTC5			KO + K97A
TUBA1B	0.642385	0.5004		0.926033	1.0748		0.499386	0.51391		0.973206	1.05406	1.18759
TUBB	0.530333	0.424908		0.706941	1.09843		0.37464	0.296621		0.968167	0.879901	1.09318
ttest TUBA1B vs WT				0.0529241			0.460034			0.0139379
ttest TUBB vs WT				0.170942			0.162762			0.0109843

## Sheet: Fig. 2D & S4D
	WT				SCAPER-KO				KO + WT				KO + RSL-AAA				KO + ∆2–350				KO + ∆E620				KO + E620A				KO + ∆675–677				KO + 675–677-AAA				KO + S1219N
TUBA1B	0.593477	0.520549	0.458793	0.405638	1.01284	1.00969	0.93013		0.487433	0.495435	0.499947		0.42945	0.515752	0.617589		0.667403	0.778097	0.835159		1.03398	1.00267	0.975945		0.427725	0.534143	0.512363		0.876569	0.979618	0.987529		0.805061	0.862336	0.850014		0.527889	0.604733	0.620619
TUBB	0.549154	0.475137	0.409979	0.348186	0.986321	1.0002	0.913348		0.40033	0.467247	0.438321		0.402695	0.440898	0.536974		0.543747	0.645568	0.677144		1.11426	0.942878	0.936544		0.396955	0.495199	0.517697		0.883786	0.839286	0.870515		0.713061	0.694717	0.804869		0.458728	0.574364	0.529818
ttest TUBA1B vs WT					0.000248782				0.994576				0.706728				0.00844839				0.000154407				0.955839				0.000484232				0.000989427				0.154305
ttest TUBB vs WT					0.000237711				0.854916				0.820731				0.0343478				0.000546337				0.700633				0.000487752				0.00413479				0.252842

## Sheet: Fig. 3E
	WT			SCAPER-KO			KO + E1338K			KO + EMS-AAA			KO + R907E, K910E			KO + R934A, R941A
TUBA1B	0.388746	0.428862	0.359809	0.879479	0.894403	1.04727	0.860231	0.713332	0.841534	0.997961	1.04187	0.985931	1.03197	1.1274	1.04455	1.12363	1.02624	1.25307
TUBB	0.37332	0.38619	0.354253	0.857199	0.721031	1.02742	0.793379	0.810956	0.786352	0.944896	0.912571	0.972412	0.897379	0.993906	1.06317	0.990963	0.861003	1.20277
ttest TUBA1B vs WT				0.000665168			0.0012059			1.95747e-05			4.75636e-05			0.000416708
ttest TUBB vs WT				0.00505549			3.54441e-06			8.24563e-06			0.000233316			0.00294332

## Sheet: Fig. 3F
	WT			SCAPER-KO			KO + WT			KO + ES*-4E			KO + ES*-7E
TUBA1B	0.321697	0.263424		1.12873	1.07652		0.466386	0.513351		0.956241	0.848071	0.898458	0.892754	0.842562	1.067
TUBB	0.255121	0.21639		1.02837	1.00939		0.350728	0.358825		0.903917	0.797021	0.817333	0.816915	0.641911	1.0783
ttest TUBA1B vs WT				0.00232403			0.0341388			0.000923167			0.00576351
ttest TUBB vs WT				0.000757626			0.0265366			0.000878422			0.0339986

## Sheet: Fig. 4D
	siContr			siTTC5			siCNOT1 #1			siCNOT1 #2
TUBA1B	0.321204	0.247299		0.88639	1.01451		1.0147	0.986325	0.92841	1.00589	0.98546	0.9487
TUBB	0.337114	0.282032		0.795411	0.945565		1.00265	1.03206	0.910465	1.01828	1.14651	0.914286
ttest TUBA1B vs siContr				0.0120998			0.000514745			0.000278257
ttest TUBB vs siContr				0.0197265			0.000974197			0.00401127

## Sheet: Fig. 4E
	siRNA control									siRNAs CNOT6/6L/7/8
	WT			CNOT8-WT			CNOT8-CD			WT			CNOT8-WT			CNOT8-CD
TUBA1B	0.230595	0.302489	0.280237	0.2759	0.2953	0.230055	0.322314	0.351632	0.331697	1.07087	1.08058	1.0695	0.408914	0.485582	0.454602	0.895186	1.02221	1.00458
TUBB	0.276658	0.319976	0.307786	0.304952	0.353765	0.239481	0.330564	0.323747	0.398787	1.26645	0.956173	0.874376	0.4781	0.56231	0.65304	1.11001	0.878742	0.776817
ttest TUBA1B vs WT+siRNA control				0.895454			0.0490893			3.09547e-06			0.0043886			9.85815e-05
ttest TUBB vs WT+siRNA control				0.956252			0.142637			0.00368746			0.00725672			0.00335997
ttest TUBA1B vs WT+siRNAs 6/6L/7/8													1.01275e-05			0.0668402
ttest TUBB vs WT+siRNAs 6/6L/7/8													0.0225913			0.514973

## Sheet: Fig. 5A
	control			CNOT3 #1			CNOT3 #2			CNOT4 #1			CNOT4 #2			CNOT9 #1			CNOT9 #2			CNOT10 #1			CNOT10 #2			CNOT11 #1			CNOT11 #2			PAN2 #1			PAN2 #2
TUBB	0.272163	0.386803	0.331916	0.402847	0.412287	0.78459	0.354513	0.424421	0.25321	0.388216	0.409221	0.328201	0.566491	0.769105	0.728818	0.358548	0.445047	0.352805	0.788322	0.622454	0.717505	0.972426	0.962998	0.881928	0.860206	0.944729	0.910138	1.03985	0.943376	0.919046	0.939839	0.945559	0.839696	0.568434	0.436383		0.362987	0.36654	0.234373
ttest TUBB vs siControl				0.193488			0.829144			0.335329			0.00700129			0.283409			0.00289425			0.000155721			0.000153215			0.000211158			0.000266462			0.0776138			0.877245

## Sheet: Fig. 5B
Experiment 1	control			CNOT1 #1			CNOT1 #2				Experiment 2	control			CNOT10 #1			CNOT10 #2			CNOT11 #1			CNOT11 #2
TRIB3	0.372298	0.259799		1.11468	0.844954	0.878089	1.13861	0.944956	0.960578		TRIB3	0.518318	0.318134	0.419394	0.408336	0.335384	0.38279	0.471831	0.34311	0.439492	0.397959	0.362576	0.412199	0.486075	0.415555	0.488157
FZD8	0.206573	0.25709		0.710122	0.74633	0.904497	0.713237	0.766719	0.918251		FZD8	0.355626	0.264875	0.254629	0.353357	0.448496	0.344147	0.32543	0.458614	0.37763	0.383877	0.648784	0.388492	0.324884	0.528238	0.3383
LEFTY2	0.0343083	0.0142313		0.499277	0.373035	0.385055	0.728268	0.728236	0.347798		LEFTY2	0.028533	0.00600361	0.053956	0.00638521	0.00931553	0.00858703	0.0207155	0.0148404	0.0398229	0.0233396	0.0188959	0.0259923	0.0419685	0.0158126	0.0716818
ttest TRIB3 vs siRNA control				0.0126692			0.00451638				ttest TRIB3 vs siRNA control				0.522669			0.994919			0.666445			0.514622
ttest FZD8 vs siRNA control				0.00598741			0.00606837				ttest FZD8 vs siRNA control				0.12287			0.130469			0.122674			0.222617
ttest LEFTY2 vs siRNA control				0.00486342			0.0388724				ttest LEFTY2 vs siRNA control				0.197932			0.795384			0.654779			0.555738

[truncated: 11 more sheets: Fig. 5D, Fig. 5E, Fig. 6B & 6C, Fig. S1E, Fig. S3A, Fig. S3B, Fig. S3E, Fig. S9B, Fig. S9D, Fig. S9E, Fig. S9F]
