# Supplementary material for: Mechanism of ribosome-associated mRNA degradation during tubulin autoregulation
Source: Mol Cell. 2023 Jul 6;83(13):2290–2302.e13. doi: 10.1016/j.molcel.2023.05.020 (PMC10403363; doi:10.1016/j.molcel.2023.05.020)
Supplement: Table S5. Oligonucleotides, related to the key resources table [file mmc5.xlsx]

## Sheet: Sheet1
Table S5: Oligonucleotides
Oligonucleotides
Silencer Select Negative Control siRNA #1	Thermo Fisher	4390844
Silencer Select siRNA against TTC5 #2	Thermo Fisher	4392420, ID: s40808
Silencer Select siRNA against SCAPER #1	Thermo Fisher	4427037, ID: s26980
Silencer Select siRNA against SCAPER #2	Thermo Fisher	4427037, ID: s26981
Silencer Select siRNA against CNOT1 #1	Thermo Fisher	4427037, ID: s22842
Silencer Select siRNA against CNOT1 #2	Thermo Fisher	4427037, ID: s22843
Silencer Select siRNA against CNOT3 #1	Thermo Fisher	4427037, ID: s9627
Silencer Select siRNA against CNOT3 #2	Thermo Fisher	4427037, ID: s9628
Silencer Select siRNA against CNOT4 #1	Thermo Fisher	4427037, ID: s9630
Silencer Select siRNA against CNOT4 #2	Thermo Fisher	4427037, ID: S9631
Silencer Select siRNA against CNOT6	Thermo Fisher	4427037, ID: s33100
Silencer Select siRNA against CNOT6L	Thermo Fisher	4427037, ID: s48341
Silencer Select siRNA against CNOT7	Thermo Fisher	4427037, ID: s26637
Silencer Select siRNA against CNOT8	Thermo Fisher	4427037, ID: s17847
Silencer Select siRNA against CNOT9 #1	Thermo Fisher	4427037, ID: s17422
Silencer Select siRNA against CNOT9 #2	Thermo Fisher	4427037, ID: s17423
Silencer Select siRNA against CNOT10 #1	Thermo Fisher	4427037, ID: s24718
Silencer Select siRNA against CNOT10 #2	Thermo Fisher	4427037, ID: s24719
Silencer Select siRNA against CNOT11 #1	Thermo Fisher	4427037, ID: s30995
Silencer Select siRNA against CNOT11 #2	Thermo Fisher	4427037, ID: s30996
Silencer Select siRNA against PAN2 #1	Thermo Fisher	4427037, ID: s19251
Silencer Select siRNA against PAN2 #2	Thermo Fisher	4427038, ID: s19252
TUBA1B_mRNA_F: AATTCGCAAGCTGGCTGA	IDT, Lin et al. 2020	N/A
TUBA1B_mRNA_R: CGACAGATGTCATAGATGGCC	IDT, Lin et al. 2020	N/A
TUBB_mRNA_F: GAAGCCACAGGTGGCAAATA	IDT, Lin et al. 2020	N/A
TUBB_mRNA_R: CGTACCACATCCAGGACAGA	IDT, Lin et al. 2020	N/A
GAPDH_mRNA_F: AGCTCATTTCCTGGTATGACA	IDT, Lin et al. 2020	N/A
GAPDH_mRNA_R: AGGGGAGATTCAGTGTGGTG	IDT, Lin et al. 2020	N/A
RPLP1_mRNA_F: CTCACTTCATCCGGCGACTAG	IDT, Lin et al. 2020	N/A
RPLP1_mRNA_R: GCAGAATGAGGGCCGAGTAG	IDT, Lin et al. 2020	N/A
FAM-MGB Taqman probe for TRIB3	Thermo Fisher	4331182, ID: Hs00221754_m1
FAM-MGB Taqman probe for FZD8	Thermo Fisher	4331182, ID: Hs00259040_s1
FAM-MGB Taqman probe for LEFTY2	Thermo Fisher	4331182, ID: Hs00745761_s1
FAM-MGB Taqman probe for 18S rRNA	Thermo Fisher	4331182, ID: Hs99999901_s1
VIC-MGB Taqman probe for GAPDH	Thermo Fisher	4326317E, ID: Hs99999905_m1
SP6_CMV_F: CGCCATTTAGGTGACACTATAGAAGAGGTCTATATAAGCAGAGC	IDT, Lin et al. 2020	N/A
TUBB_60+4_R: GACGAGCTTCATAACATATTTGCCACCTGTGG	IDT, Lin et al. 2020	N/A
TUBB_90+4_R: GACGAGCTTCATAAAGTTGTCTGGTCTAAAGA	IDT, Lin et al. 2020	N/A
SCAPER-KO sgRNA #1 (exon 5): TTGCGAATCAGATCAGAGTG	This study/IDT	N/A
SCAPER-KO sgRNA #3 (exon 17): AAGCCCGAATTGAACAACAG	This study/IDT	N/A
CNOT11-KO sgRNA AC (exon 2): CAACGTCCATCAGTGCAATC	This study/IDT	ID: Hs.Cas9.CNOT11.1.AC
GAPDH-polyA_F: CCTCAACGACCACTTTGTCA	This study/IDT	N/A
GAPDH-3'UTR_R: TCTACATGGCAACTGTGAGG	This study/IDT	N/A
TUBA1B-polyA_F: CTGGACCACAAGTTTGACCT	This study/IDT	N/A
TUBA1B-3'UTR_R: CACCAAGTGAAAACAATCTAACCAG	This study/IDT	N/A
